# Supplementary material for: Alterations of gut mycobiota profiles in intrahepatic cholangiocarcinoma
Source: Front Microbiol. 2023 Jan 6;13:1090392. doi: 10.3389/fmicb.2022.1090392 (PMC9853418; doi:10.3389/fmicb.2022.1090392)
Supplement: Supplementary file 3 [file Table_1.XLSX]

## Sheet: Table S1
Table S1. Intergroup community structure variation analysis by Anosim
Group	R-value	P-value
ICC-Controls	0.5262	0.001

## Sheet: Table S2
Table S2. Intergroup community structure variation analysis by MRPP
Group	A	observed-delta	expected-delta	P value
ICC-Controls	0.1316	0.7148	0.8231	0.001

## Sheet: Table S3
Table S3. The differential taxa between the ICC patients and healthy controls at the phylum level using the Wilcoxon rank sum test
Classification levels	Mean (NC)	Standard Deviation (NC)	Mean (ICC)	Standard Deviation(ICC)	P value	q value
k__Fungi;p__Ascomycota;	0.729645	0.267586	0.920464	0.107183	0.000468684	-0.0187874
k__Fungi;p__Mucoromycota;	0.0945004	0.247031	0.00184893	0.00665567	0.000142317	-0.0187874
k__Fungi;p__Basidiomycota;	0.0196866	0.0316108	0.0184789	0.0810699	0.000107975	-0.0187874
k__Fungi;p__Monoblepharomycota;	0.000475808	0.00178053	0	0	0.0168097	-0.0187874
k__Fungi;p__Chytridiomycota;	0.000676977	0.0016574	3.88e-06	1.36e-05	0.00129297	-0.0187874
k__Fungi;p__Mortierellomycota;	0.000365603	0.000647166	1.55e-05	4.47e-05	0.0027755	-0.0187874

## Sheet: Table S4
Table S4. The differential taxa between the ICC patients and healthy controls at the class level using the Wilcoxon rank sum test
Classification levels	Mean (NC)	Standard Deviation (NC)	Mean (ICC)	Standard Deviation(ICC)	P value	q value
k__Fungi;p__Ascomycota;c__Sordariomycetes;	0.199182	0.250018	0.651772	0.385349	0.00161252	0.00135513
k__Fungi;p__Mucoromycota;c__Mucoromycetes;	0.0944777	0.24704	0.00184893	0.00665567	0.000208775	0.000350899
k__Fungi;p__Ascomycota;c__Saccharomycetes;	0.408978	0.372272	0.247857	0.365635	0.00825063	0.00462243
k__Fungi;p__Ascomycota;c__Dothideomycetes;	0.0768325	0.115859	0.0120607	0.0154597	0.000691937	0.000969149
k__Fungi;p__Ascomycota;c__Eurotiomycetes;	0.0297992	0.0354873	0.00596829	0.0093887	0.0011271	0.0013474
k__Fungi;p__Ascomycota;c__Leotiomycetes;	0.0123903	0.0284268	0.00275141	0.00366229	0.0132544	0.00696168
k__Fungi;p__Basidiomycota;c__Agaricomycetes;	0.00697619	0.01557	0.000314189	0.000443343	7.53096e-05	0.000210962
k__Fungi;p__Basidiomycota;c__Tremellomycetes;	0.00624848	0.00981238	0.000213338	0.000556972	1.10607e-06	9.29516e-06
k__Fungi;p__Basidiomycota;c__Malasseziomycetes;	0.00094287	0.00190601	0.000518476	0.00132659	0.00590643	0.00381818
k__Fungi;p__Monoblepharomycota;c__Monoblepharidomycetes;	0.00047231	0.00178127	0	0	0.0168097	0.00784804
k__Fungi;p__Ascomycota;c__Pezizomycotina_cls_Incertae_sedis;	0.000505546	0.00164694	1.29296e-06	6.2008e-06	0.00144299	0.0013474
k__Fungi;p__Ascomycota;c__Pezizomycetes;	0.000764442	0.00160292	1.03437e-05	4.35664e-05	0.00185082	0.00141399
k__Fungi;p__Ascomycota;c__unidentified_Pezizomycotina;	0.000313124	0.000989661	0	0	0.0168097	0.00784804
k__Fungi;p__Ascomycota;c__unidentified_Ascomycota_sp;	0.000708464	0.00122384	1.29296e-05	2.81064e-05	0.0352886	0.0148279
k__Fungi;p__Mortierellomycota;c__Mortierellomycetes;	0.000363853	0.00064612	1.55155e-05	4.47146e-05	0.0027755	0.00194372
k__Fungi;p__Basidiomycota;c__Moniliellomycetes;	0.000153938	0.000546042	0	0	0.0416926	0.0152337
k__Fungi;p__Basidiomycota;c__Microbotryomycetes;	0.000283386	0.000448925	9.0507e-06	2.75411e-05	4.17659e-05	0.000175496
k__Fungi;p__Chytridiomycota;c__Spizellomycetes;	6.64732e-05	0.000180133	0	0	0.00664206	0.00398703
k__Fungi;p__Ascomycota;c__Lecanoromycetes;	9.27126e-05	0.000151227	1.29296e-06	6.2008e-06	0.00128447	0.0013474
k__Fungi;p__Chytridiomycota;c__Rhizophydiomycetes;	6.82225e-05	0.00011458	0	0	0.00011534	0.000242322
k__Fungi;p__Basidiomycota;c__Atractiellomycetes;	1.39944e-05	3.17474e-05	0	0	0.0416467	0.0152337
k__Fungi;p__Basidiomycota;c__Geminibasidiomycetes;	1.04958e-05	2.56273e-05	0	0	0.0416926	0.0152337

## Sheet: Table S5
Table S5. The differential taxa between the ICC patients and healthy controls at the order level using the Wilcoxon rank sum test
Classification levels	Mean (NC)	Standard Deviation (NC)	Mean (ICC)	Standard Deviation(ICC)	P value	q value
k__Fungi;p__Ascomycota;c__Sordariomycetes;o__Xylariales;	0.109957	0.174944	0.648137	0.385503	0.000287321	0.000266804
k__Fungi;p__Mucoromycota;c__Mucoromycetes;o__Mucorales;	0.0944777	0.24704	0.00184893	0.00665567	0.000208775	0.000220143
k__Fungi;p__Ascomycota;c__Saccharomycetes;o__Saccharomycetales;	0.408978	0.372272	0.247857	0.365635	0.00825063	0.00325032
k__Fungi;p__Ascomycota;c__Sordariomycetes;o__Sordariales;	0.0443831	0.148549	0.000333583	0.0003844	0.000681142	0.000520886
k__Fungi;p__Ascomycota;c__Dothideomycetes;o__Pleosporales;	0.0662843	0.116533	0.0114866	0.0151706	0.0013027	0.000806454
k__Fungi;p__Ascomycota;c__Sordariomycetes;o__Hypocreales;	0.0364151	0.0520882	0.00293113	0.00450174	0.000884263	0.000638649
k__Fungi;p__Ascomycota;c__Eurotiomycetes;o__Eurotiales;	0.0279065	0.0343048	0.00589071	0.00938793	0.00123614	0.000803509
k__Fungi;p__Ascomycota;c__Leotiomycetes;o__Helotiales;	0.00782809	0.0186827	0.000933515	0.00122533	0.00859185	0.0032852
k__Fungi;p__Ascomycota;c__Dothideomycetes;o__Dothideales;	0.00392192	0.0126956	2.19803e-05	5.16771e-05	4.43111e-05	9.60096e-05
k__Fungi;p__Basidiomycota;c__Agaricomycetes;o__Phallales;	0.00262219	0.00998388	0	0	0.000949335	0.00064956
k__Fungi;p__Basidiomycota;c__Tremellomycetes;o__Trichosporonales;	0.00518666	0.00985304	0.000166791	0.000460502	2.34188e-06	1.01484e-05
k__Fungi;p__Ascomycota;c__Dothideomycetes;o__Capnodiales;	0.00478082	0.00863091	0.000506839	0.00129129	5.63186e-05	0.000101931
k__Fungi;p__Ascomycota;c__Sordariomycetes;o__Glomerellales;	0.00260295	0.00767318	3.1031e-05	0.000129773	0.00376449	0.00181257
k__Fungi;p__Ascomycota;c__Leotiomycetes;o__Erysiphales;	0.00329742	0.00665468	0.00164852	0.00286443	0.0471062	0.0107438
k__Fungi;p__Basidiomycota;c__Agaricomycetes;o__Agaricales;	0.00193297	0.00546644	3.74957e-05	0.000121367	1.86375e-06	1.01484e-05
k__Fungi;p__Ascomycota;c__Sordariomycetes;o__Annulatascales;	0.00140818	0.00516539	0	0	0.0066498	0.00270154
k__Fungi;p__Ascomycota;c__Sordariomycetes;o__Diaporthales;	0.00116503	0.00393227	3.87887e-06	1.02403e-05	0.0222211	0.00641958
k__Fungi;p__Ascomycota;c__Sordariomycetes;o__Trichosphaeriales;	0.00115803	0.00324561	6.46478e-06	2.18833e-05	0.0135167	0.00488116
k__Fungi;p__Ascomycota;c__Eurotiomycetes;o__Chaetothyriales;	0.0011248	0.00232685	6.72338e-05	0.000103877	0.000220138	0.000220143
k__Fungi;p__Basidiomycota;c__Agaricomycetes;o__Atheliales;	0.000498549	0.00200223	0	0	0.0416926	0.00985485
k__Fungi;p__Basidiomycota;c__Malasseziomycetes;o__Malasseziales;	0.00094287	0.00190601	0.000518476	0.00132659	0.00590643	0.00264777
k__Fungi;p__Basidiomycota;c__Agaricomycetes;o__Sebacinales;	0.000474059	0.00175902	0	0	0.0168097	0.0049666
k__Fungi;p__Monoblepharomycota;c__Monoblepharidomycetes;o__unidentified_Monoblepharidomycetes_sp;	0.000451318	0.00173962	0	0	0.0168097	0.0049666
k__Fungi;p__Ascomycota;c__Pezizomycotina_cls_Incertae_sedis;o__Pezizomycotina_ord_Incertae_sedis;	0.000505546	0.00164694	1.29296e-06	6.2008e-06	0.00144299	0.000852695
k__Fungi;p__Basidiomycota;c__Agaricomycetes;o__Polyporales;	0.000447819	0.0012914	7.75774e-06	3.13404e-05	0.00399728	0.00185592
k__Fungi;p__Ascomycota;c__Pezizomycetes;o__Pezizales;	0.000659484	0.00145037	1.03437e-05	4.35664e-05	0.00185082	0.00104614
k__Fungi;p__Ascomycota;c__Sordariomycetes;o__Chaetosphaeriales;	0.0004968	0.00116343	0	0	9.57828e-07	1.01484e-05
k__Fungi;p__Ascomycota;c__Eurotiomycetes;o__unidentified_Eurotiomycetes_sp;	0.000402338	0.00110667	0	0	3.79405e-05	9.60096e-05
k__Fungi;p__Basidiomycota;c__Tremellomycetes;o__Filobasidiales;	0.000411084	0.00105031	3.1031e-05	7.7898e-05	0.0339388	0.00919197
k__Fungi;p__Ascomycota;c__unidentified_Pezizomycotina;o__unidentified_Pezizomycotina;	0.000313124	0.000989661	0	0	0.0168097	0.0049666
k__Fungi;p__Basidiomycota;c__Tremellomycetes;o__Tremellales;	0.00049505	0.000913624	1.55155e-05	4.1931e-05	6.27253e-05	0.000101931
k__Fungi;p__Ascomycota;c__unidentified_Ascomycota_sp;o__unidentified_Ascomycota_sp;	0.000708464	0.00122384	1.29296e-05	2.81064e-05	0.0352886	0.00936251
k__Fungi;p__Ascomycota;c__Dothideomycetes;o__unidentified_Dothideomycetes_sp;	0.000330617	0.000827062	2.58591e-06	1.24016e-05	0.000422325	0.000343147
k__Fungi;p__Mortierellomycota;c__Mortierellomycetes;o__Mortierellales;	0.000363853	0.00064612	1.55155e-05	4.47146e-05	0.0027755	0.00144329
k__Fungi;p__Basidiomycota;c__Moniliellomycetes;o__Moniliellales;	0.000153938	0.000546042	0	0	0.0416926	0.00985485
k__Fungi;p__Ascomycota;c__Eurotiomycetes;o__Onygenales;	0.00019942	0.000493459	1.03437e-05	2.77938e-05	0.000165409	0.000195488
k__Fungi;p__Basidiomycota;c__Agaricomycetes;o__Hymenochaetales;	0.000192422	0.000497069	0	0	0.000115659	0.00015036
k__Fungi;p__Basidiomycota;c__Microbotryomycetes;o__Sporidiobolales;	0.000262394	0.000450047	7.75774e-06	2.23573e-05	3.90635e-05	9.60096e-05
k__Fungi;p__Ascomycota;c__Pezizomycetes;o__unidentified_Pezizomycetes_sp;	0.000104958	0.000387895	0	0	0.0167907	0.0049666
k__Fungi;p__Basidiomycota;c__Agaricomycetes;o__Russulales;	0.000183676	0.000348112	0	0	0.000339281	0.000294051
k__Fungi;p__Ascomycota;c__Sordariomycetes;o__Ophiostomatales;	0.00019767	0.000274361	4.39605e-05	8.11291e-05	0.0090942	0.00337792
k__Fungi;p__Ascomycota;c__Sordariomycetes;o__Coniochaetales;	9.79605e-05	0.000217709	0	0	0.0066498	0.00270154
k__Fungi;p__Chytridiomycota;c__Spizellomycetes;o__Spizellomycetales;	6.64732e-05	0.000180133	0	0	0.00664206	0.00270154
k__Fungi;p__Ascomycota;c__Dothideomycetes;o__Jahnulales;	3.84845e-05	0.000122957	0	0	0.0416926	0.00985485
k__Fungi;p__Chytridiomycota;c__Rhizophydiomycetes;o__Rhizophydiales;	6.82225e-05	0.00011458	0	0	0.00011534	0.00015036
k__Fungi;p__Ascomycota;c__Lecanoromycetes;o__Lecanorales;	3.49859e-05	9.47631e-05	0	0	0.0416926	0.00985485
k__Fungi;p__Ascomycota;c__Sordariomycetes;o__Torpedosporales;	0	0	3.36169e-05	6.72801e-05	0.014756	0.0049666
k__Fungi;p__Monoblepharomycota;c__Monoblepharidomycetes;o__Monoblepharidales;	2.09915e-05	4.79104e-05	0	0	0.0168097	0.0049666
k__Fungi;p__Ascomycota;c__Lecanoromycetes;o__Teloschistales;	1.74929e-05	4.46798e-05	0	0	0.0167907	0.0049666
k__Fungi;p__Ascomycota;c__Dothideomycetes;o__Mytilinidales;	3.14873e-05	4.98395e-05	2.58591e-06	1.24016e-05	0.0021274	0.00115237
k__Fungi;p__Basidiomycota;c__Cystobasidiomycetes;o__Cystobasidiales;	1.74929e-05	3.94222e-05	0	0	0.0167907	0.0049666
k__Fungi;p__Basidiomycota;c__Agaricomycetes;o__Trechisporales;	3.49859e-05	4.48976e-05	1.29296e-06	6.2008e-06	0.00328257	0.00164133
k__Fungi;p__Ascomycota;c__Dothideomycetes;o__Botryosphaeriales;	2.62394e-05	4.68814e-05	1.29296e-06	6.2008e-06	0.0260711	0.0073681
k__Fungi;p__Basidiomycota;c__Atractiellomycetes;o__Atractiellales;	1.39944e-05	3.17474e-05	0	0	0.0416467	0.00985485
k__Fungi;p__Ascomycota;c__Laboulbeniomycetes;o__Laboulbeniales;	0	0	1.29296e-05	2.66379e-05	0.0454089	0.0105416
k__Fungi;p__Basidiomycota;c__Geminibasidiomycetes;o__Geminibasidiales;	1.04958e-05	2.56273e-05	0	0	0.0416926	0.00985485

## Sheet: Table S6
Table S6. The differential taxa between the ICC patients and healthy controls at the family level using the Wilcoxon rank sum test
Classification levels	Mean (NC)	Standard Deviation (NC)	Mean (ICC)	Standard Deviation(ICC)	P value	q value
k__Fungi;p__Ascomycota;c__Sordariomycetes;o__Xylariales;f__Hyponectriaceae;	0.109483	0.174982	0.648055	0.385497	0.000287321	0.000492297
k__Fungi;p__Mucoromycota;c__Mucoromycetes;o__Mucorales;f__Mucoraceae;	0.0944707	0.247043	7.36985e-05	0.000321774	2.26183e-07	5.42561e-06
k__Fungi;p__Ascomycota;c__Saccharomycetes;o__Saccharomycetales;f__Saccharomycetaceae;	0.336122	0.367663	0.160283	0.298544	0.00437352	0.00223117
k__Fungi;p__Ascomycota;c__Saccharomycetes;o__Saccharomycetales;f__Saccharomycetales_fam_Incertae_sedis;	0.0175822	0.0252733	0.0610495	0.191825	0.0118211	0.00423224
k__Fungi;p__Ascomycota;c__Saccharomycetes;o__Saccharomycetales;f__Pichiaceae;	0.0342319	0.132385	0.000449949	0.00122098	0.000872945	0.000734592
k__Fungi;p__Ascomycota;c__Sordariomycetes;o__Sordariales;f__Sordariales_fam_Incertae_sedis;	0.0337561	0.117662	0.000131882	0.00022962	0.00047075	0.000594326
k__Fungi;p__Ascomycota;c__Dothideomycetes;o__Pleosporales;f__Pleosporaceae;	0.0612603	0.117172	0.0112358	0.014991	0.00899749	0.00351853
k__Fungi;p__Ascomycota;c__Sordariomycetes;o__Hypocreales;f__Nectriaceae;	0.0307543	0.0476731	0.0014688	0.00241494	5.06822e-05	0.000238834
k__Fungi;p__Ascomycota;c__Saccharomycetes;o__Saccharomycetales;f__Debaryomycetaceae;	0.0181087	0.0376858	0.000836543	0.0015115	0.000858297	0.000734592
k__Fungi;p__Ascomycota;c__Eurotiomycetes;o__Eurotiales;f__Aspergillaceae;	0.0269986	0.0341333	0.0058558	0.00936197	0.00180927	0.00120556
k__Fungi;p__Ascomycota;c__Sordariomycetes;o__Sordariales;f__Chaetomiaceae;	0.0102351	0.030892	0.000109901	0.000135221	0.000211674	0.000390583
k__Fungi;p__Ascomycota;c__Dothideomycetes;o__Dothideales;f__Aureobasidiaceae;	0.0037225	0.012734	7.75774e-06	2.57029e-05	7.81429e-05	0.000267781
k__Fungi;p__Ascomycota;c__Leotiomycetes;o__Helotiales;f__Helotiales_fam_Incertae_sedis;	0.00365778	0.0104444	1.29296e-06	6.2008e-06	0.00981925	0.00362371
k__Fungi;p__Basidiomycota;c__Agaricomycetes;o__Phallales;f__Clathraceae;	0.00248575	0.0099972	0	0	0.0168097	0.00448027
k__Fungi;p__Basidiomycota;c__Tremellomycetes;o__Trichosporonales;f__Trichosporonaceae;	0.00518666	0.00985304	0.000166791	0.000460502	2.34188e-06	1.87254e-05
k__Fungi;p__Ascomycota;c__Dothideomycetes;o__Capnodiales;f__Cladosporiaceae;	0.00466537	0.00854689	0.00050296	0.00129143	5.97392e-05	0.000238834
k__Fungi;p__Ascomycota;c__Sordariomycetes;o__Glomerellales;f__Plectosphaerellaceae;	0.00220061	0.00745762	2.58591e-06	8.56764e-06	0.000412807	0.000562811
k__Fungi;p__Mucoromycota;c__Mucoromycetes;o__Mucorales;f__Pilobolaceae;	0	0	0.00137958	0.00643511	0.00120009	0.000899607
k__Fungi;p__Ascomycota;c__Leotiomycetes;o__Erysiphales;f__Erysiphaceae;	0.00329742	0.00665468	0.00164852	0.00286443	0.0471062	0.00918674
k__Fungi;p__Ascomycota;c__Dothideomycetes;o__Myriangiales;f__Elsinoaceae;	0.00137145	0.00548699	0	0	0.0168097	0.00448027
k__Fungi;p__Ascomycota;c__Dothideomycetes;o__Pleosporales;f__Corynesporascaceae;	0.00134696	0.0051764	0	0	0.00255453	0.00139435
k__Fungi;p__Ascomycota;c__Sordariomycetes;o__Annulatascales;f__Annulatascaceae;	0.00140818	0.00516539	0	0	0.0066498	0.00267366
k__Fungi;p__Ascomycota;c__Sordariomycetes;o__Diaporthales;f__Diaporthaceae;	0.0011213	0.00394115	0	0	0.0168097	0.00448027
k__Fungi;p__Ascomycota;c__Dothideomycetes;o__Pleosporales;f__Didymellaceae;	0.00135745	0.00321255	4.00817e-05	4.62517e-05	0.000160862	0.00032156
k__Fungi;p__Ascomycota;c__Sordariomycetes;o__Trichosphaeriales;f__Trichosphaeriaceae;	0.00115803	0.00324561	6.46478e-06	2.18833e-05	0.0135167	0.00448027
k__Fungi;p__Basidiomycota;c__Agaricomycetes;o__Agaricales;f__Pleurotaceae;	0.000844909	0.00295458	1.16366e-05	4.9712e-05	0.00500958	0.00240336
k__Fungi;p__Ascomycota;c__Eurotiomycetes;o__Eurotiales;f__Trichocomaceae;	0.000871149	0.00263833	1.55155e-05	3.57189e-05	0.00621614	0.00267366
k__Fungi;p__Ascomycota;c__Sordariomycetes;o__Hypocreales;f__Hypocreales_fam_Incertae_sedis;	0.000958613	0.00246645	5.68901e-05	0.000181314	0.0123476	0.00435573
k__Fungi;p__Ascomycota;c__Eurotiomycetes;o__Chaetothyriales;f__Herpotrichiellaceae;	0.000949867	0.00222364	5.30112e-05	9.27298e-05	0.000370795	0.000555907
k__Fungi;p__Mucoromycota;c__Mucoromycetes;o__Mucorales;f__Rhizopodaceae;	3.49859e-06	9.87616e-06	0.000395645	0.00173703	0.0465293	0.0091486
k__Fungi;p__Ascomycota;c__Leotiomycetes;o__Helotiales;f__Helotiaceae;	0.000731205	0.0020015	1.03437e-05	2.47326e-05	0.00056072	0.00061608
k__Fungi;p__Basidiomycota;c__Agaricomycetes;o__Atheliales;f__Atheliaceae;	0.000498549	0.00200223	0	0	0.0416926	0.00833425
k__Fungi;p__Basidiomycota;c__Malasseziomycetes;o__Malasseziales;f__Malasseziaceae;	0.00094287	0.00190601	0.000518476	0.00132659	0.00590643	0.00267366
k__Fungi;p__Basidiomycota;c__Agaricomycetes;o__Sebacinales;f__Serendipitaceae;	0.000453067	0.00176173	0	0	0.0168097	0.00448027
k__Fungi;p__Monoblepharomycota;c__Monoblepharidomycetes;o__unidentified_Monoblepharidomycetes_sp;f__unidentified_Monoblepharidomycetes_sp;	0.000451318	0.00173962	0	0	0.0168097	0.00448027
k__Fungi;p__Ascomycota;c__Leotiomycetes;o__Helotiales;f__Hyaloscyphaceae;	0.000666481	0.00178725	0	0	0.000115499	0.000277056
k__Fungi;p__Ascomycota;c__Pezizomycotina_cls_Incertae_sedis;o__Pezizomycotina_ord_Incertae_sedis;f__Pezizomycotina_fam_Incertae_sedis;	0.000505546	0.00164694	1.29296e-06	6.2008e-06	0.00144299	0.00104891
k__Fungi;p__Ascomycota;c__Dothideomycetes;o__Pleosporales;f__Phaeosphaeriaceae;	0.000853656	0.00194434	1.42225e-05	3.68271e-05	0.00056503	0.00061608
k__Fungi;p__Basidiomycota;c__Agaricomycetes;o__Polyporales;f__Ganodermataceae;	0.0003726	0.00128103	0	0	0.00255763	0.00139435
k__Fungi;p__Basidiomycota;c__Agaricomycetes;o__Agaricales;f__Psathyrellaceae;	0.000404087	0.00119656	7.75774e-06	3.72048e-05	0.00481173	0.00235556
k__Fungi;p__Ascomycota;c__Sordariomycetes;o__Chaetosphaeriales;f__Chaetosphaeriaceae;	0.0004968	0.00116343	0	0	9.57828e-07	1.1488e-05
k__Fungi;p__Ascomycota;c__Eurotiomycetes;o__unidentified_Eurotiomycetes_sp;f__unidentified_Eurotiomycetes_sp;	0.000402338	0.00110667	0	0	3.79405e-05	0.000227526
k__Fungi;p__Ascomycota;c__Sordariomycetes;o__Microascales;f__Microascales_fam_Incertae_sedis;	0.00034636	0.00110816	0	0	0.0168097	0.00448027
k__Fungi;p__Basidiomycota;c__Tremellomycetes;o__Filobasidiales;f__Filobasidiaceae;	0.000402338	0.00105088	1.93944e-05	6.98044e-05	0.0062456	0.00267366
k__Fungi;p__Ascomycota;c__unidentified_Pezizomycotina;o__unidentified_Pezizomycotina;f__unidentified_Pezizomycotina;	0.000313124	0.000989661	0	0	0.0168097	0.00448027
k__Fungi;p__Ascomycota;c__Pezizomycetes;o__Pezizales;f__Pyronemataceae;	0.000488053	0.00127076	1.03437e-05	4.35664e-05	0.00620629	0.00267366
k__Fungi;p__Ascomycota;c__Sordariomycetes;o__Hypocreales;f__Bionectriaceae;	0.000285135	0.000876203	5.17183e-06	1.93394e-05	0.0103649	0.00376713
k__Fungi;p__Basidiomycota;c__Agaricomycetes;o__Agaricales;f__unidentified_Agaricales_sp;	0.00022391	0.000877594	0	0	0.0168097	0.00448027
k__Fungi;p__Ascomycota;c__unidentified_Ascomycota_sp;o__unidentified_Ascomycota_sp;f__unidentified_Ascomycota_sp;	0.000708464	0.00122384	1.29296e-05	2.81064e-05	0.0352886	0.00833425
k__Fungi;p__Ascomycota;c__Dothideomycetes;o__unidentified_Dothideomycetes_sp;f__unidentified_Dothideomycetes_sp;	0.000330617	0.000827062	2.58591e-06	1.24016e-05	0.000422325	0.000562811
k__Fungi;p__Ascomycota;c__Dothideomycetes;o__Pleosporales;f__Thyridariaceae;	0.000213414	0.000769982	0	0	0.0416926	0.00833425
k__Fungi;p__Ascomycota;c__Dothideomycetes;o__Pleosporales;f__Torulaceae;	0.000262394	0.000659557	2.58591e-06	1.24016e-05	0.000515433	0.00061608
k__Fungi;p__Mortierellomycota;c__Mortierellomycetes;o__Mortierellales;f__Mortierellaceae;	0.000349859	0.000640363	1.55155e-05	4.47146e-05	0.00668758	0.00267366
k__Fungi;p__Ascomycota;c__Sordariomycetes;o__Hypocreales;f__Cordycipitaceae;	0.000257146	0.00061459	1.29296e-06	6.2008e-06	0.00374588	0.00195337
k__Fungi;p__Ascomycota;c__Dothideomycetes;o__Pleosporales;f__Morosphaeriaceae;	0.000183676	0.000574166	1.29296e-06	6.2008e-06	0.0098114	0.00362371
k__Fungi;p__Basidiomycota;c__Moniliellomycetes;o__Moniliellales;f__Moniliellaceae;	0.000153938	0.000546042	0	0	0.0416926	0.00833425
k__Fungi;p__Basidiomycota;c__Tremellomycetes;o__Tremellales;f__Trimorphomycetaceae;	0.00014869	0.000522746	0	0	0.00255453	0.00139435
k__Fungi;p__Ascomycota;c__Dothideomycetes;o__Dothideales;f__unidentified_Dothideales_sp;	0.000188924	0.000519133	0	0	0.000112963	0.000277056
k__Fungi;p__Ascomycota;c__Eurotiomycetes;o__Onygenales;f__unidentified_Onygenales_sp;	0.000145191	0.000500368	0	0	0.000948138	0.000734592
k__Fungi;p__Basidiomycota;c__Agaricomycetes;o__Hymenochaetales;f__Schizoporaceae;	0.000152189	0.000483972	0	0	0.0168097	0.00448027
k__Fungi;p__Basidiomycota;c__Microbotryomycetes;o__Sporidiobolales;f__Sporidiobolaceae;	0.000258896	0.000451828	7.75774e-06	2.23573e-05	0.000130605	0.000284809
k__Fungi;p__Ascomycota;c__Sordariomycetes;o__Sordariales;f__Lasiosphaeriaceae;	0.000232656	0.00047339	9.0507e-06	3.1618e-05	0.000643607	0.000671245
k__Fungi;p__Ascomycota;c__Pezizomycetes;o__unidentified_Pezizomycetes_sp;f__unidentified_Pezizomycetes_sp;	0.000104958	0.000387895	0	0	0.0167907	0.00448027
k__Fungi;p__Basidiomycota;c__Tremellomycetes;o__Tremellales;f__Bulleribasidiaceae;	0.000178428	0.00039213	6.46478e-06	3.1004e-05	0.00166967	0.00114433
k__Fungi;p__Ascomycota;c__Eurotiomycetes;o__Chaetothyriales;f__Chaetothyriales_fam_Incertae_sedis;	9.79605e-05	0.000381233	0	0	0.0416926	0.00833425
k__Fungi;p__Ascomycota;c__Pezizomycetes;o__Pezizales;f__unidentified_Pezizales_sp;	9.97098e-05	0.000345995	0	0	0.0416926	0.00833425
k__Fungi;p__Ascomycota;c__Sordariomycetes;o__Microascales;f__Microascaceae;	0.000159186	0.000364964	3.87887e-06	1.3611e-05	0.00446463	0.00223117
k__Fungi;p__Basidiomycota;c__Agaricomycetes;o__Agaricales;f__Bolbitiaceae;	8.22168e-05	0.000323812	0	0	0.0416467	0.00833425
k__Fungi;p__Basidiomycota;c__Agaricomycetes;o__Phallales;f__Phallaceae;	0.000136445	0.000328813	0	0	0.000949335	0.000734592
k__Fungi;p__Ascomycota;c__Sordariomycetes;o__Xylariales;f__Diatrypaceae;	8.04676e-05	0.000301765	0	0	0.0416467	0.00833425
k__Fungi;p__Basidiomycota;c__Agaricomycetes;o__Russulales;f__Peniophoraceae;	8.22168e-05	0.000271442	0	0	0.00255145	0.00139435
k__Fungi;p__Basidiomycota;c__Agaricomycetes;o__Agaricales;f__Entolomataceae;	0.000136445	0.000325094	0	0	0.0168097	0.00448027
k__Fungi;p__Ascomycota;c__Sordariomycetes;o__Ophiostomatales;f__Ophiostomataceae;	0.00019767	0.000274361	4.39605e-05	8.11291e-05	0.0090942	0.00351853
k__Fungi;p__Basidiomycota;c__Agaricomycetes;o__Agaricales;f__Hygrophoraceae;	7.34704e-05	0.000235362	0	0	0.0009386	0.000734592
k__Fungi;p__Ascomycota;c__Sordariomycetes;o__Xylariales;f__Apiosporaceae;	7.52197e-05	0.000221822	0	0	0.0009386	0.000734592
k__Fungi;p__Basidiomycota;c__Tremellomycetes;o__Tremellales;f__Bulleraceae;	9.27126e-05	0.000223501	0	0	0.00254528	0.00139435
k__Fungi;p__Basidiomycota;c__Agaricomycetes;o__Agaricales;f__Cortinariaceae;	6.29746e-05	0.00019582	0	0	0.0416926	0.00833425
k__Fungi;p__Ascomycota;c__Sordariomycetes;o__Coniochaetales;f__Coniochaetaceae;	9.79605e-05	0.000217709	0	0	0.0066498	0.00267366
k__Fungi;p__Chytridiomycota;c__Spizellomycetes;o__Spizellomycetales;f__Spizellomycetaceae;	6.12253e-05	0.0001795	0	0	0.0066498	0.00267366
k__Fungi;p__Ascomycota;c__Sordariomycetes;o__Hypocreales;f__Niessliaceae;	0	0	8.53352e-05	0.00021072	0.0261438	0.00674333
k__Fungi;p__Ascomycota;c__Pezizomycetes;o__Pezizales;f__Pezizaceae;	5.42281e-05	0.000158491	0	0	0.016734	0.00448027
k__Fungi;p__Basidiomycota;c__Agaricomycetes;o__Russulales;f__Russulaceae;	6.47239e-05	0.000172197	0	0	0.0416926	0.00833425
k__Fungi;p__Ascomycota;c__Dothideomycetes;o__Pleosporales;f__Sporormiaceae;	0.000111955	0.000187057	3.87887e-06	1.86024e-05	0.0247158	0.0065151
k__Fungi;p__Basidiomycota;c__Tremellomycetes;o__Tremellales;f__Cryptococcaceae;	4.7231e-05	0.000123538	0	0	0.0066498	0.00267366
k__Fungi;p__Ascomycota;c__Eurotiomycetes;o__Chaetothyriales;f__Cyphellophoraceae;	7.6969e-05	0.000136705	1.29296e-06	6.2008e-06	0.00924693	0.00352083
k__Fungi;p__Ascomycota;c__Dothideomycetes;o__Pleosporales;f__Cucurbitariaceae;	7.6969e-05	0.000141474	0	0	0.00255763	0.00139435
k__Fungi;p__Ascomycota;c__Dothideomycetes;o__Jahnulales;f__Jahnulales_fam_Incertae_sedis;	3.84845e-05	0.000122957	0	0	0.0416926	0.00833425
k__Fungi;p__Ascomycota;c__Sordariomycetes;o__Xylariales;f__Sporocadaceae;	4.89802e-05	0.000116578	0	0	0.000937412	0.000734592
k__Fungi;p__Ascomycota;c__Sordariomycetes;o__Hypocreales;f__Tilachlidiaceae;	5.07295e-05	0.000114097	0	0	0.0168097	0.00448027
k__Fungi;p__Ascomycota;c__Dothideomycetes;o__Capnodiales;f__Mycosphaerellaceae;	4.37324e-05	0.000103613	2.58591e-06	8.56764e-06	0.0324819	0.00820175
k__Fungi;p__Basidiomycota;c__Agaricomycetes;o__Polyporales;f__Podoscyphaceae;	4.02338e-05	0.000108727	0	0	0.0416926	0.00833425
k__Fungi;p__Basidiomycota;c__Agaricomycetes;o__Hymenochaetales;f__Hymenochaetales_fam_Incertae_sedis;	2.79887e-05	8.69999e-05	0	0	0.0416467	0.00833425
k__Fungi;p__Ascomycota;c__Dothideomycetes;o__Capnodiales;f__Teratosphaeriaceae;	3.84845e-05	8.65503e-05	0	0	0.000944554	0.000734592
k__Fungi;p__Ascomycota;c__Sordariomycetes;o__Hypocreales;f__Stachybotryaceae;	5.42281e-05	0.000100975	0	0	0.00664206	0.00267366
k__Fungi;p__Ascomycota;c__Sordariomycetes;o__Xylariales;f__Xylariales_fam_Incertae_sedis;	5.77267e-05	0.000111006	0	0	0.0167907	0.00448027
k__Fungi;p__Ascomycota;c__Dothideomycetes;o__Pleosporales;f__Didymosphaeriaceae;	7.17211e-05	0.000105695	3.87887e-06	1.86024e-05	0.00166496	0.00114433
k__Fungi;p__Ascomycota;c__Eurotiomycetes;o__Eurotiales;f__Thermoascaceae;	2.62394e-05	6.63983e-05	5.17183e-06	2.48032e-05	0.0383887	0.00833425
k__Fungi;p__Ascomycota;c__Eurotiomycetes;o__Onygenales;f__Arachnomycetaceae;	3.49859e-05	7.22604e-05	0	0	0.0167907	0.00448027
k__Fungi;p__Ascomycota;c__Sordariomycetes;o__Torpedosporales;f__Torpedosporaceae;	0	0	3.36169e-05	6.72801e-05	0.014756	0.00448027
k__Fungi;p__Basidiomycota;c__Agaricomycetes;o__Polyporales;f__Fomitopsidaceae;	1.74929e-05	5.15708e-05	0	0	0.0416926	0.00833425
k__Fungi;p__Ascomycota;c__Dothideomycetes;o__Pleosporales;f__Dictyosporiaceae;	1.74929e-05	5.15708e-05	0	0	0.0416926	0.00833425
k__Fungi;p__Ascomycota;c__Dothideomycetes;o__Capnodiales;f__unidentified_Capnodiales_sp;	1.39944e-05	4.35e-05	0	0	0.0416467	0.00833425
k__Fungi;p__Mortierellomycota;c__Mortierellomycetes;o__Mortierellales;f__unidentified_Mortierellales_sp;	1.39944e-05	4.35e-05	0	0	0.0416467	0.00833425
k__Fungi;p__Ascomycota;c__Lecanoromycetes;o__Teloschistales;f__Teloschistaceae;	1.74929e-05	4.46798e-05	0	0	0.0167907	0.00448027
k__Fungi;p__Ascomycota;c__Leotiomycetes;o__Helotiales;f__Leotiaceae;	1.39944e-05	4.35e-05	0	0	0.0416467	0.00833425
k__Fungi;p__Chytridiomycota;c__Rhizophydiomycetes;o__Rhizophydiales;f__unidentified_Rhizophydiales_sp;	4.89802e-05	6.30323e-05	0	0	0.00011518	0.000277056
k__Fungi;p__Monoblepharomycota;c__Monoblepharidomycetes;o__Monoblepharidales;f__unidentified_Monoblepharidales_sp;	1.74929e-05	4.46798e-05	0	0	0.0167907	0.00448027
k__Fungi;p__Ascomycota;c__Dothideomycetes;o__Mytilinidales;f__Gloniaceae;	3.14873e-05	4.98395e-05	0	0	0.000334828	0.000535449
k__Fungi;p__Basidiomycota;c__Agaricomycetes;o__Agaricales;f__Tricholomataceae;	2.27408e-05	4.00766e-05	0	0	0.00254219	0.00139435
k__Fungi;p__Ascomycota;c__Leotiomycetes;o__Helotiales;f__Tympanidaceae;	2.9738e-05	4.70199e-05	0	0	0.00254528	0.00139435
k__Fungi;p__Basidiomycota;c__Cystobasidiomycetes;o__Cystobasidiales;f__Cystobasidiaceae;	1.74929e-05	3.94222e-05	0	0	0.0167907	0.00448027
k__Fungi;p__Basidiomycota;c__Agaricomycetes;o__Hymenochaetales;f__Hymenochaetaceae;	1.22451e-05	2.98471e-05	0	0	0.016734	0.00448027
k__Fungi;p__Ascomycota;c__Dothideomycetes;o__Botryosphaeriales;f__Botryosphaeriaceae;	2.62394e-05	4.68814e-05	1.29296e-06	6.2008e-06	0.0260711	0.00674333
k__Fungi;p__Basidiomycota;c__Agaricomycetes;o__Trechisporales;f__Hydnodontaceae;	3.49859e-05	4.48976e-05	1.29296e-06	6.2008e-06	0.00328257	0.00174981
k__Fungi;p__Basidiomycota;c__Tremellomycetes;o__Tremellales;f__Rhynchogastremataceae;	2.09915e-05	3.7564e-05	3.87887e-06	1.86024e-05	0.0364206	0.00833425
k__Fungi;p__Basidiomycota;c__Geminibasidiomycetes;o__Geminibasidiales;f__Geminibasidiaceae;	1.04958e-05	2.56273e-05	0	0	0.0416926	0.00833425
k__Fungi;p__Ascomycota;c__Dothideomycetes;o__Pleosporales;f__Melanommataceae;	1.22451e-05	2.58798e-05	0	0	0.0167907	0.00448027
k__Fungi;p__Ascomycota;c__Sordariomycetes;o__Xylariales;f__Coniocessiaceae;	1.04958e-05	2.56273e-05	0	0	0.0416926	0.00833425
k__Fungi;p__Ascomycota;c__Dothideomycetes;o__Pleosporales;f__Leptosphaeriaceae;	8.74647e-06	2.29501e-05	0	0	0.0416467	0.00833425
k__Fungi;p__Ascomycota;c__Laboulbeniomycetes;o__Laboulbeniales;f__Laboulbeniaceae;	0	0	1.29296e-05	2.66379e-05	0.0454089	0.00900211
k__Fungi;p__Ascomycota;c__Pezizomycetes;o__Pezizales;f__Ascobolaceae;	8.74647e-06	2.04001e-05	0	0	0.0416467	0.00833425
k__Fungi;p__Ascomycota;c__Dothideomycetes;o__Capnodiales;f__Capnodiales_fam_Incertae_sedis;	6.99718e-06	1.67216e-05	0	0	0.0416467	0.00833425

## Sheet: Table S7
Table S7. The differential taxa between the ICC patients and healthy controls at the genus level using the Wilcoxon rank sum test
Classification levels	Mean (NC)	Standard Deviation (NC)	Mean (ICC)	Standard Deviation(ICC)	P value	q value
k__Fungi;p__Ascomycota;c__Sordariomycetes;o__Xylariales;f__Hyponectriaceae;g__Monographella;	0.109483	0.174982	0.648055	0.385497	0.000287321	0.000625197
k__Fungi;p__Ascomycota;c__Saccharomycetes;o__Saccharomycetales;f__Saccharomycetaceae;g__Saccharomyces;	0.322105	0.370811	0.0655219	0.19294	0.000245034	0.000565152
k__Fungi;p__Ascomycota;c__Saccharomycetes;o__Saccharomycetales;f__Saccharomycetales_fam_Incertae_sedis;g__Candida;	0.0174422	0.0252257	0.0609991	0.191828	0.0113737	0.00583011
k__Fungi;p__Ascomycota;c__Saccharomycetes;o__Saccharomycetales;f__Pichiaceae;g__Pichia;	0.0341707	0.1324	0.000298673	0.000617994	0.000750259	0.00118206
k__Fungi;p__Mucoromycota;c__Mucoromycetes;o__Mucorales;f__Mucoraceae;g__Mucor;	0.0383288	0.129682	7.36985e-05	0.000321774	1.76067e-06	1.35362e-05
k__Fungi;p__Ascomycota;c__Sordariomycetes;o__Sordariales;f__Sordariales_fam_Incertae_sedis;g__Staphylotrichum;	0.0337002	0.117479	0	0	6.22423e-08	1.43557e-06
k__Fungi;p__Mucoromycota;c__Mucoromycetes;o__Mucorales;f__Mucoraceae;g__Actinomucor;	0.0561419	0.144915	0	0	6.22423e-08	1.43557e-06
k__Fungi;p__Ascomycota;c__Dothideomycetes;o__Pleosporales;f__Pleosporaceae;g__Alternaria;	0.0270214	0.0996632	1.42225e-05	2.95612e-05	4.32166e-07	6.64506e-06
k__Fungi;p__Ascomycota;c__Sordariomycetes;o__Hypocreales;f__Nectriaceae;g__Fusarium;	0.0285957	0.0451898	0.00137829	0.00238364	3.16576e-05	0.000146032
k__Fungi;p__Ascomycota;c__Sordariomycetes;o__Sordariales;f__Chaetomiaceae;g__Humicola;	0.0090526	0.0307347	3.23239e-05	6.46032e-05	0.000507218	0.000835615
k__Fungi;p__Ascomycota;c__Eurotiomycetes;o__Eurotiales;f__Aspergillaceae;g__Aspergillus;	0.0215618	0.0296108	0.00548731	0.00901151	0.00478809	0.00363866
k__Fungi;p__Ascomycota;c__Dothideomycetes;o__Dothideales;f__Aureobasidiaceae;g__Aureobasidium;	0.0037225	0.012734	7.75774e-06	2.57029e-05	7.81429e-05	0.000225289
k__Fungi;p__Ascomycota;c__Leotiomycetes;o__Helotiales;f__Helotiales_fam_Incertae_sedis;g__Acephala;	0.00298255	0.0101974	0	0	0.0066498	0.00369573
k__Fungi;p__Basidiomycota;c__Agaricomycetes;o__Phallales;f__Clathraceae;g__Aseroe;	0.00248575	0.0099972	0	0	0.0168097	0.00583011
k__Fungi;p__Ascomycota;c__Dothideomycetes;o__Capnodiales;f__Cladosporiaceae;g__Cladosporium;	0.00466362	0.00854761	0.00050296	0.00129143	6.32548e-05	0.000194524
k__Fungi;p__Mucoromycota;c__Mucoromycetes;o__Mucorales;f__Pilobolaceae;g__Pilobolus;	0	0	0.00137958	0.00643511	0.00120009	0.00144161
k__Fungi;p__Ascomycota;c__Sordariomycetes;o__Glomerellales;f__Plectosphaerellaceae;g__Gibellulopsis;	0.00202218	0.00739499	1.29296e-06	6.2008e-06	0.00136555	0.00157477
k__Fungi;p__Ascomycota;c__Saccharomycetes;o__Saccharomycetales;f__Debaryomycetaceae;g__Lodderomyces;	0.00212015	0.00712534	0	0	3.79956e-05	0.000146057
k__Fungi;p__Ascomycota;c__Saccharomycetes;o__Saccharomycetales;f__Saccharomycetaceae;g__Kazachstania;	0.00230382	0.00695516	2.58591e-06	8.56764e-06	5.80347e-06	3.82437e-05
k__Fungi;p__Ascomycota;c__Leotiomycetes;o__Erysiphales;f__Erysiphaceae;g__Blumeria;	0.00329217	0.00665018	0.00164852	0.00286443	0.0471062	0.0113767
k__Fungi;p__Basidiomycota;c__Ustilaginomycetes;o__Ustilaginales;f__Ustilaginaceae;g__Ustilago;	0.00162335	0.00645734	0	0	0.0167907	0.00583011
k__Fungi;p__Basidiomycota;c__Tremellomycetes;o__Trichosporonales;f__Trichosporonaceae;g__Apiotrichum;	0.00299479	0.0072713	2.58591e-05	0.000117697	1.21624e-05	7.0129e-05
k__Fungi;p__Ascomycota;c__Sordariomycetes;o__Hypocreales;f__Nectriaceae;g__Gibberella;	0.00192947	0.00557282	8.40422e-05	0.000347572	5.87502e-05	0.000193576
k__Fungi;p__Ascomycota;c__Dothideomycetes;o__Myriangiales;f__Elsinoaceae;g__unidentified;	0.00137145	0.00548699	0	0	0.0168097	0.00583011
k__Fungi;p__Ascomycota;c__Eurotiomycetes;o__Eurotiales;f__Aspergillaceae;g__Penicillium;	0.00535809	0.00715997	0.000352977	0.000829293	2.98569e-05	0.000146032
k__Fungi;p__Ascomycota;c__Dothideomycetes;o__Pleosporales;f__Corynesporascaceae;g__Corynespora;	0.00134696	0.0051764	0	0	0.00255453	0.00214508
k__Fungi;p__Ascomycota;c__Sordariomycetes;o__Annulatascales;f__Annulatascaceae;g__Submersisphaeria;	0.00140818	0.00516539	0	0	0.0066498	0.00369573
k__Fungi;p__Ascomycota;c__Sordariomycetes;o__Diaporthales;f__Diaporthaceae;g__Diaporthe;	0.00102509	0.00394602	0	0	0.0168097	0.00583011
k__Fungi;p__Ascomycota;c__Dothideomycetes;o__Pleosporales;f__Didymellaceae;g__Phoma;	0.00127699	0.003088	4.00817e-05	4.62517e-05	0.000160862	0.000390544
k__Fungi;p__Ascomycota;c__Sordariomycetes;o__Trichosphaeriales;f__Trichosphaeriaceae;g__Nigrospora;	0.00115803	0.00324561	6.46478e-06	2.18833e-05	0.0135167	0.00583011
k__Fungi;p__Ascomycota;c__Sordariomycetes;o__Sordariales;f__Chaetomiaceae;g__Trichocladium;	0.000830915	0.00296966	3.23239e-05	8.78121e-05	0.00170496	0.00187256
k__Fungi;p__Basidiomycota;c__Agaricomycetes;o__Agaricales;f__Pleurotaceae;g__Pleurotus;	0.000844909	0.00295458	1.16366e-05	4.9712e-05	0.00500958	0.00369573
k__Fungi;p__Ascomycota;c__Eurotiomycetes;o__Eurotiales;f__Trichocomaceae;g__Talaromyces;	0.000788932	0.00265207	7.75774e-06	3.13404e-05	0.0115446	0.00583011
k__Fungi;p__Basidiomycota;c__Tremellomycetes;o__Trichosporonales;f__Trichosporonaceae;g__Cutaneotrichosporon;	0.001856	0.00280918	0.000133175	0.000455158	1.14726e-06	1.05843e-05
k__Fungi;p__Ascomycota;c__Sordariomycetes;o__Hypocreales;f__Hypocreales_fam_Incertae_sedis;g__Ustilaginoidea;	0.000706715	0.00242824	0	0	0.000337495	0.000625197
k__Fungi;p__Ascomycota;c__Leotiomycetes;o__Helotiales;f__Helotiales_fam_Incertae_sedis;g__Chalara;	0.000601757	0.00221627	1.29296e-06	6.2008e-06	0.0098114	0.00520213
k__Fungi;p__Ascomycota;c__Eurotiomycetes;o__Chaetothyriales;f__Herpotrichiellaceae;g__Exophiala;	0.000900887	0.00220695	5.04253e-05	9.25033e-05	0.00280237	0.00230838
k__Fungi;p__Ascomycota;c__Sordariomycetes;o__Hypocreales;f__Hypocreaceae;g__Sepedonium;	0.00107931	0.00232997	0	0	0.00255763	0.00214508
k__Fungi;p__Mucoromycota;c__Mucoromycetes;o__Mucorales;f__Rhizopodaceae;g__Rhizopus;	3.49859e-06	9.87616e-06	0.000395645	0.00173703	0.0465293	0.0112965
k__Fungi;p__Basidiomycota;c__Agaricomycetes;o__Atheliales;f__Atheliaceae;g__Piloderma;	0.000498549	0.00200223	0	0	0.0416926	0.0102299
k__Fungi;p__Basidiomycota;c__Malasseziomycetes;o__Malasseziales;f__Malasseziaceae;g__Malassezia;	0.00094287	0.00190601	0.000518476	0.00132659	0.00590643	0.00369573
k__Fungi;p__Basidiomycota;c__Agaricomycetes;o__Sebacinales;f__Serendipitaceae;g__Serendipita;	0.000453067	0.00176173	0	0	0.0168097	0.00583011
k__Fungi;p__Monoblepharomycota;c__Monoblepharidomycetes;o__unidentified_Monoblepharidomycetes_sp;f__unidentified_Monoblepharidomycetes_sp;g__unidentified_Monoblepharidomycetes_sp;	0.000451318	0.00173962	0	0	0.0168097	0.00583011
k__Fungi;p__Ascomycota;c__Leotiomycetes;o__Helotiales;f__Hyaloscyphaceae;g__Hyaloscypha;	0.000647239	0.00178281	0	0	0.0066498	0.00369573
k__Fungi;p__Ascomycota;c__Pezizomycotina_cls_Incertae_sedis;o__Pezizomycotina_ord_Incertae_sedis;f__Pezizomycotina_fam_Incertae_sedis;g__Ciliophora;	0.000486304	0.00164747	0	0	0.00254528	0.00214508
k__Fungi;p__Ascomycota;c__Dothideomycetes;o__Pleosporales;f__Phaeosphaeriaceae;g__unidentified;	0.000404087	0.00144914	0	0	0.0168097	0.00583011
k__Fungi;p__Ascomycota;c__Sordariomycetes;o__Microascales;f__Halosphaeriaceae;g__Remispora;	0.000356856	0.00144084	0	0	0.0416467	0.0102299
k__Fungi;p__Basidiomycota;c__Agaricomycetes;o__Polyporales;f__Ganodermataceae;g__Ganoderma;	0.0003726	0.00128103	0	0	0.00255763	0.00214508
k__Fungi;p__Ascomycota;c__Dothideomycetes;o__Pleosporales;f__Phaeosphaeriaceae;g__Setophaeosphaeria;	0.000341112	0.00128542	0	0	0.0168097	0.00583011
k__Fungi;p__Basidiomycota;c__Agaricomycetes;o__Agaricales;f__Psathyrellaceae;g__Coprinopsis;	0.00034811	0.00117224	0	0	0.00255763	0.00214508
k__Fungi;p__Ascomycota;c__Sordariomycetes;o__Hypocreales;f__Clavicipitaceae;g__Metacordyceps;	0.000286884	0.00112965	0	0	0.0168097	0.00583011
k__Fungi;p__Ascomycota;c__Sordariomycetes;o__Chaetosphaeriales;f__Chaetosphaeriaceae;g__Chloridium;	0.0004968	0.00116343	0	0	9.57828e-07	1.05843e-05
k__Fungi;p__Ascomycota;c__Eurotiomycetes;o__unidentified_Eurotiomycetes_sp;f__unidentified_Eurotiomycetes_sp;g__unidentified_Eurotiomycetes_sp;	0.000402338	0.00110667	0	0	3.79405e-05	0.000146057
k__Fungi;p__Ascomycota;c__Sordariomycetes;o__Microascales;f__Microascales_fam_Incertae_sedis;g__Triadelphia;	0.000279887	0.00103433	0	0	0.0168097	0.00583011
k__Fungi;p__Basidiomycota;c__Tremellomycetes;o__Filobasidiales;f__Filobasidiaceae;g__Filobasidium;	0.000390093	0.00105186	1.93944e-05	6.98044e-05	0.0148963	0.00583011
k__Fungi;p__Ascomycota;c__unidentified_Pezizomycotina;o__unidentified_Pezizomycotina;f__unidentified_Pezizomycotina;g__unidentified_Pezizomycotina;	0.000313124	0.000989661	0	0	0.0168097	0.00583011
k__Fungi;p__Ascomycota;c__Sordariomycetes;o__Hypocreales;f__Bionectriaceae;g__Clonostachys;	0.000260645	0.000879633	5.17183e-06	1.93394e-05	0.0297288	0.00965735
k__Fungi;p__Basidiomycota;c__Agaricomycetes;o__Agaricales;f__unidentified_Agaricales_sp;g__unidentified_Agaricales_sp;	0.00022391	0.000877594	0	0	0.0168097	0.00583011
k__Fungi;p__Ascomycota;c__unidentified_Ascomycota_sp;o__unidentified_Ascomycota_sp;f__unidentified_Ascomycota_sp;g__unidentified_Ascomycota_sp;	0.000708464	0.00122384	1.29296e-05	2.81064e-05	0.0352886	0.0102299
k__Fungi;p__Ascomycota;c__Sordariomycetes;o__Sordariales;f__Chaetomiaceae;g__Chaetomium;	0.000293881	0.000847917	0	0	0.000945748	0.00118206
k__Fungi;p__Ascomycota;c__Dothideomycetes;o__unidentified_Dothideomycetes_sp;f__unidentified_Dothideomycetes_sp;g__unidentified_Dothideomycetes_sp;	0.000330617	0.000827062	2.58591e-06	1.24016e-05	0.000422325	0.000721527
k__Fungi;p__Ascomycota;c__Dothideomycetes;o__Pleosporales;f__Thyridariaceae;g__Roussoella;	0.000213414	0.000769982	0	0	0.0416926	0.0102299
k__Fungi;p__Ascomycota;c__Pezizomycetes;o__Pezizales;f__Pyronemataceae;g__Lamprospora;	0.000194172	0.000770188	0	0	0.0416467	0.0102299
k__Fungi;p__Ascomycota;c__Dothideomycetes;o__Pleosporales;f__Torulaceae;g__Torula;	0.000225659	0.000655254	2.58591e-06	1.24016e-05	0.00156452	0.00176022
k__Fungi;p__Ascomycota;c__Leotiomycetes;o__Helotiales;f__Helotiaceae;g__Dimorphospora;	0.00022216	0.000635127	0	0	0.0066498	0.00369573
k__Fungi;p__Ascomycota;c__Saccharomycetes;o__Saccharomycetales;f__Debaryomycetaceae;g__Kurtzmaniella;	0.000360355	0.000727129	1.55155e-05	7.44096e-05	0.00481173	0.00363866
k__Fungi;p__Ascomycota;c__Sordariomycetes;o__Microascales;f__Halosphaeriaceae;g__Cirrenalia;	0.000152189	0.000604703	0	0	0.0416926	0.0102299
k__Fungi;p__Mortierellomycota;c__Mortierellomycetes;o__Mortierellales;f__Mortierellaceae;g__Mortierella;	0.00034811	0.000634226	1.42225e-05	4.47146e-05	0.00342488	0.00272387
k__Fungi;p__Ascomycota;c__Dothideomycetes;o__Pleosporales;f__Morosphaeriaceae;g__Acrocalymma;	0.000183676	0.000574166	1.29296e-06	6.2008e-06	0.0098114	0.00520213
k__Fungi;p__Basidiomycota;c__Moniliellomycetes;o__Moniliellales;f__Moniliellaceae;g__Moniliella;	0.000153938	0.000546042	0	0	0.0416926	0.0102299
k__Fungi;p__Ascomycota;c__Saccharomycetes;o__Saccharomycetales;f__Saccharomycetaceae;g__Citeromyces;	0.000181927	0.000526527	0	0	0.000338834	0.000625197
k__Fungi;p__Basidiomycota;c__Tremellomycetes;o__Tremellales;f__Trimorphomycetaceae;g__Saitozyma;	0.00014869	0.000522746	0	0	0.00255453	0.00214508
k__Fungi;p__Ascomycota;c__Eurotiomycetes;o__Onygenales;f__unidentified_Onygenales_sp;g__unidentified_Onygenales_sp;	0.000145191	0.000500368	0	0	0.000948138	0.00118206
k__Fungi;p__Ascomycota;c__Dothideomycetes;o__Dothideales;f__unidentified_Dothideales_sp;g__unidentified_Dothideales_sp;	0.000188924	0.000519133	0	0	0.000112963	0.000295171
k__Fungi;p__Basidiomycota;c__Agaricomycetes;o__Hymenochaetales;f__Schizoporaceae;g__Xylodon;	0.000150439	0.000484153	0	0	0.0167907	0.00583011
k__Fungi;p__Basidiomycota;c__Tremellomycetes;o__Trichosporonales;f__Trichosporonaceae;g__Trichosporon;	0.000281636	0.000587948	7.75774e-06	2.23573e-05	0.000360418	0.000639445
k__Fungi;p__Ascomycota;c__Sordariomycetes;o__Xylariales;f__Xylariaceae;g__Calceomyces;	0.000131197	0.000465124	0	0	0.000944554	0.00118206
k__Fungi;p__Basidiomycota;c__Microbotryomycetes;o__Sporidiobolales;f__Sporidiobolaceae;g__Sporobolomyces;	0.000150439	0.00044983	0	0	0.0066498	0.00369573
k__Fungi;p__Ascomycota;c__Pezizomycetes;o__unidentified_Pezizomycetes_sp;f__unidentified_Pezizomycetes_sp;g__unidentified_Pezizomycetes_sp;	0.000104958	0.000387895	0	0	0.0167907	0.00583011
k__Fungi;p__Ascomycota;c__Eurotiomycetes;o__Chaetothyriales;f__Chaetothyriales_fam_Incertae_sedis;g__Sarcinomyces;	9.79605e-05	0.000381233	0	0	0.0416926	0.0102299
k__Fungi;p__Ascomycota;c__Sordariomycetes;o__Sordariales;f__Lasiosphaeriaceae;g__Podospora;	0.000185425	0.000423901	1.29296e-06	6.2008e-06	4.31393e-05	0.000153073
k__Fungi;p__Basidiomycota;c__Tremellomycetes;o__Tremellales;f__Bulleribasidiaceae;g__Hannaella;	0.000118952	0.000380251	5.17183e-06	2.48032e-05	0.0309477	0.00998301
k__Fungi;p__Ascomycota;c__Sordariomycetes;o__Microascales;f__Halosphaeriaceae;g__Tinhaudeus;	0	0	0.000175842	0.000352083	0.00235774	0.00214508
k__Fungi;p__Ascomycota;c__Sordariomycetes;o__Hypocreales;f__Cordycipitaceae;g__Beauveria;	0.000118952	0.000351865	0	0	0.00255763	0.00214508
k__Fungi;p__Ascomycota;c__Pezizomycetes;o__Pezizales;f__unidentified_Pezizales_sp;g__unidentified_Pezizales_sp;	9.97098e-05	0.000345995	0	0	0.0416926	0.0102299
k__Fungi;p__Ascomycota;c__Sordariomycetes;o__Hypocreales;f__Hypocreales_fam_Incertae_sedis;g__Sarocladium;	9.09633e-05	0.000337508	0	0	0.0167907	0.00583011
k__Fungi;p__Basidiomycota;c__Agaricomycetes;o__Phallales;f__Phallaceae;g__Phallus;	0.000134696	0.000329327	0	0	0.000945748	0.00118206
k__Fungi;p__Ascomycota;c__Sordariomycetes;o__Microascales;f__Microascaceae;g__Scopulariopsis;	0.000103208	0.000313859	0	0	0.000948138	0.00118206
k__Fungi;p__Ascomycota;c__Sordariomycetes;o__Xylariales;f__Diatrypaceae;g__Eutypella;	8.04676e-05	0.000301765	0	0	0.0416467	0.0102299
k__Fungi;p__Basidiomycota;c__Agaricomycetes;o__Russulales;f__Peniophoraceae;g__Peniophora;	8.22168e-05	0.000271442	0	0	0.00255145	0.00214508
k__Fungi;p__Basidiomycota;c__Agaricomycetes;o__Agaricales;f__Entolomataceae;g__Entoloma;	0.000132946	0.00031771	0	0	0.0168097	0.00583011
k__Fungi;p__Ascomycota;c__Sordariomycetes;o__Ophiostomatales;f__Ophiostomataceae;g__Sporothrix;	0.000162684	0.000265385	4.39605e-05	8.11291e-05	0.0232904	0.00795815
k__Fungi;p__Basidiomycota;c__Agaricomycetes;o__Agaricales;f__Hygrophoraceae;g__unidentified;	7.17211e-05	0.000235818	0	0	0.00254528	0.00214508
k__Fungi;p__Ascomycota;c__Sordariomycetes;o__Hypocreales;f__Cordycipitaceae;g__Parengyodontium;	0.000138194	0.000288118	0	0	0.00255453	0.00214508
k__Fungi;p__Ascomycota;c__Sordariomycetes;o__Hypocreales;f__Nectriaceae;g__Fusicolla;	0.000174929	0.000319057	3.87887e-06	1.86024e-05	0.0247158	0.00832192
k__Fungi;p__Ascomycota;c__Pezizomycetes;o__Pezizales;f__Pyronemataceae;g__Orbicula;	0.000115453	0.000304521	0	0	0.0168097	0.00583011
k__Fungi;p__Ascomycota;c__Dothideomycetes;o__Pleosporales;f__Pleosporaceae;g__Curvularia;	9.27126e-05	0.000237179	0	0	0.0168097	0.00583011
k__Fungi;p__Ascomycota;c__Sordariomycetes;o__Xylariales;f__Apiosporaceae;g__Arthrinium;	7.52197e-05	0.000221822	0	0	0.0009386	0.00118206
k__Fungi;p__Basidiomycota;c__Tremellomycetes;o__Tremellales;f__Bulleraceae;g__Fonsecazyma;	5.77267e-05	0.000215593	0	0	0.0416926	0.0102299
k__Fungi;p__Ascomycota;c__Sordariomycetes;o__Sordariales;f__Sordariales_fam_Incertae_sedis;g__Fluminicola;	0	0	0.000128003	0.000226555	0.00121883	0.00144161
k__Fungi;p__Basidiomycota;c__Agaricomycetes;o__Agaricales;f__Cortinariaceae;g__Cortinarius;	6.29746e-05	0.00019582	0	0	0.0416926	0.0102299
k__Fungi;p__Basidiomycota;c__Agaricomycetes;o__Cantharellales;f__Ceratobasidiaceae;g__Ceratobasidium;	9.79605e-05	0.000219227	2.58591e-06	1.24016e-05	0.0261438	0.00867609
k__Fungi;p__Ascomycota;c__Sordariomycetes;o__Coniochaetales;f__Coniochaetaceae;g__Coniochaeta;	9.79605e-05	0.000217709	0	0	0.0066498	0.00369573
k__Fungi;p__Chytridiomycota;c__Spizellomycetes;o__Spizellomycetales;f__Spizellomycetaceae;g__Spizellomyces;	6.12253e-05	0.0001795	0	0	0.0066498	0.00369573
k__Fungi;p__Ascomycota;c__Sordariomycetes;o__Hypocreales;f__Niessliaceae;g__Eucasphaeria;	0	0	8.53352e-05	0.00021072	0.0261438	0.00867609
k__Fungi;p__Ascomycota;c__Saccharomycetes;o__Saccharomycetales;f__Saccharomycetaceae;g__Zygosaccharomyces;	0.000118952	0.000243189	1.29296e-06	6.2008e-06	0.0098114	0.00520213
k__Fungi;p__Ascomycota;c__Saccharomycetes;o__Saccharomycetales;f__Dipodascaceae;g__Yarrowia;	6.99718e-05	0.000167875	1.29296e-05	5.05833e-05	0.0224099	0.00771446
k__Fungi;p__Ascomycota;c__Pezizomycetes;o__Pezizales;f__Pezizaceae;g__Aquapeziza;	5.42281e-05	0.000158491	0	0	0.016734	0.00583011
k__Fungi;p__Ascomycota;c__Sordariomycetes;o__Xylariales;f__Xylariaceae;g__Annulohypoxylon;	0	0	3.87887e-05	0.000123409	0.0146815	0.00583011
k__Fungi;p__Ascomycota;c__Saccharomycetes;o__Saccharomycetales;f__Pichiaceae;g__Ogataea;	4.89802e-05	0.000144903	0	0	0.0168097	0.00583011
k__Fungi;p__Ascomycota;c__Dothideomycetes;o__Pleosporales;f__Sporormiaceae;g__Westerdykella;	7.87183e-05	0.000147549	0	0	0.00664206	0.00369573
k__Fungi;p__Basidiomycota;c__Agaricomycetes;o__Russulales;f__Russulaceae;g__Russula;	6.47239e-05	0.000172197	0	0	0.0416926	0.0102299
k__Fungi;p__Ascomycota;c__Eurotiomycetes;o__Chaetothyriales;f__Cyphellophoraceae;g__Cyphellophora;	7.6969e-05	0.000136705	1.29296e-06	6.2008e-06	0.00924693	0.00507795
k__Fungi;p__Ascomycota;c__Dothideomycetes;o__Pleosporales;f__Didymellaceae;g__unidentified;	6.29746e-05	0.000141405	0	0	0.0168097	0.00583011
k__Fungi;p__Basidiomycota;c__Tremellomycetes;o__Tremellales;f__Cryptococcaceae;g__Kwoniella;	4.7231e-05	0.000123538	0	0	0.0066498	0.00369573
k__Fungi;p__Ascomycota;c__Dothideomycetes;o__Jahnulales;f__Jahnulales_fam_Incertae_sedis;g__Speiropsis;	3.84845e-05	0.000122957	0	0	0.0416926	0.0102299
k__Fungi;p__Ascomycota;c__Dothideomycetes;o__Pleosporales;f__Cucurbitariaceae;g__Pyrenochaetopsis;	7.17211e-05	0.000142641	0	0	0.0066498	0.00369573
k__Fungi;p__Ascomycota;c__Leotiomycetes;o__Helotiales;f__Helotiaceae;g__Crocicreas;	3.49859e-05	0.000114325	0	0	0.00657266	0.00369573
k__Fungi;p__Basidiomycota;c__Microbotryomycetes;o__Sporidiobolales;f__Sporidiobolaceae;g__Rhodotorula;	7.87183e-05	0.000136658	3.87887e-06	1.3611e-05	0.0044614	0.0034881
k__Fungi;p__Basidiomycota;c__Tremellomycetes;o__Tremellales;f__Bulleribasidiaceae;g__Vishniacozyma;	5.59774e-05	0.000127857	0	0	0.0168097	0.00583011
k__Fungi;p__Ascomycota;c__Sordariomycetes;o__Xylariales;f__Sporocadaceae;g__Heterotruncatella;	4.19831e-05	0.000108278	0	0	0.000926768	0.00118206
k__Fungi;p__Ascomycota;c__Sordariomycetes;o__Microascales;f__Microascales_fam_Incertae_sedis;g__Doratomyces;	6.64732e-05	0.00013238	0	0	0.0168097	0.00583011
k__Fungi;p__Ascomycota;c__Sordariomycetes;o__Hypocreales;f__Tilachlidiaceae;g__Tilachlidium;	5.07295e-05	0.000114097	0	0	0.0168097	0.00583011
k__Fungi;p__Ascomycota;c__Dothideomycetes;o__Pleosporales;f__Pleosporaceae;g__Stemphylium;	3.49859e-05	9.4178e-05	0	0	0.00664206	0.00369573
k__Fungi;p__Basidiomycota;c__Tremellomycetes;o__Trichosporonales;f__Trichosporonaceae;g__Vanrija;	4.54817e-05	8.80401e-05	0	0	0.000944554	0.00118206
k__Fungi;p__Ascomycota;c__Sordariomycetes;o__Glomerellales;f__Plectosphaerellaceae;g__Verticillium;	5.07295e-05	0.000102889	0	0	0.0167907	0.00583011
k__Fungi;p__Basidiomycota;c__Agaricomycetes;o__Hymenochaetales;f__Hymenochaetales_fam_Incertae_sedis;g__Resinicium;	2.79887e-05	8.69999e-05	0	0	0.0416467	0.0102299
k__Fungi;p__Ascomycota;c__Dothideomycetes;o__Capnodiales;f__Teratosphaeriaceae;g__Neocatenulostroma;	2.9738e-05	8.60606e-05	0	0	0.00661889	0.00369573
k__Fungi;p__Ascomycota;c__Leotiomycetes;o__Helotiales;f__Helotiales_fam_Incertae_sedis;g__Cadophora;	3.67352e-05	8.57578e-05	0	0	0.0168097	0.00583011
k__Fungi;p__Ascomycota;c__Dothideomycetes;o__Pleosporales;f__Pleosporaceae;g__Pyrenophora;	2.79887e-05	8.24329e-05	0	0	0.0416926	0.0102299
k__Fungi;p__Basidiomycota;c__Microbotryomycetes;o__Sporidiobolales;f__Sporidiobolaceae;g__Sporidiobolus;	2.9738e-05	7.50848e-05	0	0	0.00661889	0.00369573
k__Fungi;p__Basidiomycota;c__Agaricomycetes;o__Polyporales;f__Podoscyphaceae;g__Hypochnicium;	3.67352e-05	9.83657e-05	0	0	0.0416467	0.0102299
k__Fungi;p__Ascomycota;c__Sordariomycetes;o__Diaporthales;f__Valsaceae;g__Phomopsis;	4.37324e-05	8.28656e-05	2.58591e-06	8.56764e-06	0.0268639	0.00885138
k__Fungi;p__Ascomycota;c__Sordariomycetes;o__Glomerellales;f__Plectosphaerellaceae;g__unidentified;	4.54817e-05	9.35198e-05	0	0	0.0168097	0.00583011
k__Fungi;p__Ascomycota;c__Sordariomycetes;o__Sordariales;f__Lasiosphaeriaceae;g__Schizothecium;	4.19831e-05	9.40744e-05	0	0	0.0416926	0.0102299
k__Fungi;p__Ascomycota;c__Sordariomycetes;o__Xylariales;f__Xylariales_fam_Incertae_sedis;g__Neolinocarpon;	5.24788e-05	0.000100588	0	0	0.0167907	0.00583011
k__Fungi;p__Basidiomycota;c__Tremellomycetes;o__Tremellales;f__Bulleraceae;g__Genolevuria;	2.09915e-05	6.54614e-05	0	0	0.0416926	0.0102299
k__Fungi;p__Ascomycota;c__Sordariomycetes;o__Glomerellales;f__Plectosphaerellaceae;g__Chordomyces;	4.02338e-05	8.1401e-05	0	0	0.0066498	0.00369573
k__Fungi;p__Ascomycota;c__Dothideomycetes;o__Pleosporales;f__Didymosphaeriaceae;g__Paraconiothyrium;	2.27408e-05	6.08807e-05	0	0	0.0416926	0.0102299
k__Fungi;p__Ascomycota;c__Sordariomycetes;o__Torpedosporales;f__Torpedosporaceae;g__Glomerulispora;	0	0	3.36169e-05	6.72801e-05	0.014756	0.00583011
k__Fungi;p__Ascomycota;c__Eurotiomycetes;o__Onygenales;f__Arachnomycetaceae;g__Arachnomyces;	3.49859e-05	7.22604e-05	0	0	0.0167907	0.00583011
k__Fungi;p__Ascomycota;c__Sordariomycetes;o__Hypocreales;f__Hypocreales_fam_Incertae_sedis;g__Emericellopsis;	3.84845e-05	7.34209e-05	0	0	0.0066498	0.00369573
k__Fungi;p__Ascomycota;c__Saccharomycetes;o__Saccharomycetales;f__Saccharomycetales_fam_Incertae_sedis;g__Suhomyces;	1.57437e-05	5.0552e-05	0	0	0.0416467	0.0102299
k__Fungi;p__Ascomycota;c__Sordariomycetes;o__Microascales;f__Microascaceae;g__Cephalotrichum;	2.79887e-05	5.7077e-05	0	0	0.00664206	0.00369573
k__Fungi;p__Ascomycota;c__Sordariomycetes;o__Hypocreales;f__Stachybotryaceae;g__Stachybotrys;	2.44901e-05	5.5868e-05	0	0	0.0167907	0.00583011
k__Fungi;p__Ascomycota;c__Leotiomycetes;o__Helotiales;f__Dermateaceae;g__Oculimacula;	2.62394e-05	6.20969e-05	0	0	0.0416926	0.0102299
k__Fungi;p__Ascomycota;c__Dothideomycetes;o__Pleosporales;f__Dictyosporiaceae;g__Pseudoconiothyrium;	1.74929e-05	5.15708e-05	0	0	0.0416926	0.0102299
k__Fungi;p__Ascomycota;c__Lecanoromycetes;o__Umbilicariales;f__Umbilicariaceae;g__Umbilicaria;	1.92422e-05	5.35503e-05	0	0	0.0416926	0.0102299
k__Fungi;p__Monoblepharomycota;c__Monoblepharidomycetes;o__Monoblepharidales;f__unidentified_Monoblepharidales_sp;g__unidentified_Monoblepharidales_sp;	1.74929e-05	4.46798e-05	0	0	0.0167907	0.00583011
k__Fungi;p__Mortierellomycota;c__Mortierellomycetes;o__Mortierellales;f__unidentified_Mortierellales_sp;g__unidentified_Mortierellales_sp;	1.39944e-05	4.35e-05	0	0	0.0416467	0.0102299
k__Fungi;p__Ascomycota;c__Dothideomycetes;o__Capnodiales;f__unidentified_Capnodiales_sp;g__unidentified_Capnodiales_sp;	1.39944e-05	4.35e-05	0	0	0.0416467	0.0102299
k__Fungi;p__Ascomycota;c__Sordariomycetes;o__Hypocreales;f__Clavicipitaceae;g__Paecilomyces;	1.92422e-05	4.45341e-05	0	0	0.00661889	0.00369573
k__Fungi;p__Chytridiomycota;c__Rhizophydiomycetes;o__Rhizophydiales;f__unidentified_Rhizophydiales_sp;g__unidentified_Rhizophydiales_sp;	4.89802e-05	6.30323e-05	0	0	0.00011518	0.000295171
k__Fungi;p__Ascomycota;c__Dothideomycetes;o__Mytilinidales;f__Gloniaceae;g__Cenococcum;	3.14873e-05	4.98395e-05	0	0	0.000334828	0.000625197
k__Fungi;p__Ascomycota;c__Leotiomycetes;o__Helotiales;f__Sclerotiniaceae;g__Botrytis;	3.67352e-05	5.9966e-05	1.29296e-06	6.2008e-06	0.0246808	0.00832192
k__Fungi;p__Ascomycota;c__Leotiomycetes;o__Helotiales;f__Tympanidaceae;g__Collophorina;	2.9738e-05	4.70199e-05	0	0	0.00254528	0.00214508
k__Fungi;p__Basidiomycota;c__Cystobasidiomycetes;o__Cystobasidiales;f__Cystobasidiaceae;g__Cystobasidium;	1.74929e-05	3.94222e-05	0	0	0.0167907	0.00583011
k__Fungi;p__Basidiomycota;c__Agaricomycetes;o__Agaricales;f__Tricholomataceae;g__unidentified;	1.57437e-05	3.80798e-05	0	0	0.0167907	0.00583011
k__Fungi;p__Ascomycota;c__Eurotiomycetes;o__Chaetothyriales;f__Herpotrichiellaceae;g__Cladophialophora;	1.74929e-05	4.21331e-05	0	0	0.0416926	0.0102299
k__Fungi;p__Basidiomycota;c__Tremellomycetes;o__Filobasidiales;f__Filobasidiaceae;g__Naganishia;	1.22451e-05	3.65106e-05	0	0	0.0416467	0.0102299
k__Fungi;p__Ascomycota;c__Sordariomycetes;o__Hypocreales;f__Stachybotryaceae;g__Myrothecium;	1.39944e-05	3.65996e-05	0	0	0.016734	0.00583011
k__Fungi;p__Ascomycota;c__Dothideomycetes;o__Capnodiales;f__Mycosphaerellaceae;g__unidentified;	1.04958e-05	2.96285e-05	0	0	0.0416467	0.0102299
k__Fungi;p__Basidiomycota;c__Tremellomycetes;o__Tremellales;f__Rhynchogastremataceae;g__Papiliotrema;	2.09915e-05	3.7564e-05	0	0	0.00664206	0.00369573
k__Fungi;p__Ascomycota;c__Sordariomycetes;o__Ophiostomatales;f__Ophiostomataceae;g__Ophiostoma;	1.04958e-05	2.96285e-05	0	0	0.0416467	0.0102299
k__Fungi;p__Ascomycota;c__Dothideomycetes;o__Botryosphaeriales;f__Botryosphaeriaceae;g__Lasiodiplodia;	1.57437e-05	3.34431e-05	0	0	0.0167907	0.00583011
k__Fungi;p__Ascomycota;c__Sordariomycetes;o__Hypocreales;f__Nectriaceae;g__Stephanonectria;	2.79887e-05	3.85887e-05	0	0	0.000334828	0.000625197
k__Fungi;p__Basidiomycota;c__Agaricomycetes;o__Hymenochaetales;f__Hymenochaetaceae;g__Hymenochaete;	1.22451e-05	2.98471e-05	0	0	0.016734	0.00583011
k__Fungi;p__Ascomycota;c__Sordariomycetes;o__Sordariales;f__Cephalothecaceae;g__Cephalotheca;	2.09915e-05	4.17455e-05	0	0	0.0167718	0.00583011
k__Fungi;p__Ascomycota;c__Lecanoromycetes;o__Teloschistales;f__Teloschistaceae;g__Xanthoria;	1.22451e-05	3.16448e-05	0	0	0.0416926	0.0102299
k__Fungi;p__Ascomycota;c__Sordariomycetes;o__Ophiostomatales;f__Ophiostomataceae;g__Graphilbum;	2.09915e-05	3.60626e-05	0	0	0.00254528	0.00214508
k__Fungi;p__Basidiomycota;c__Agaricomycetes;o__Trechisporales;f__Hydnodontaceae;g__Trechispora;	3.49859e-05	4.48976e-05	1.29296e-06	6.2008e-06	0.00328257	0.0026565
k__Fungi;p__Ascomycota;c__Dothideomycetes;o__Pleosporales;f__Melanommataceae;g__Herpotrichia;	1.22451e-05	2.58798e-05	0	0	0.0167907	0.00583011
k__Fungi;p__Basidiomycota;c__Agaricomycetes;o__Agaricales;f__Psathyrellaceae;g__Psathyrella;	1.74929e-05	3.33457e-05	0	0	0.0167718	0.00583011
k__Fungi;p__Ascomycota;c__Dothideomycetes;o__Pleosporales;f__Sporormiaceae;g__Preussia;	8.74647e-06	2.29501e-05	0	0	0.0416467	0.0102299
k__Fungi;p__Ascomycota;c__Laboulbeniomycetes;o__Laboulbeniales;f__Laboulbeniaceae;g__Prolixandromyces;	0	0	1.29296e-05	2.66379e-05	0.0454089	0.0110828
k__Fungi;p__Ascomycota;c__Sordariomycetes;o__Sordariales;f__Chaetomiaceae;g__Dichotomopilus;	8.74647e-06	2.29501e-05	0	0	0.0416467	0.0102299
k__Fungi;p__Ascomycota;c__Dothideomycetes;o__Pleosporales;f__Leptosphaeriaceae;g__Leptosphaeria;	8.74647e-06	2.29501e-05	0	0	0.0416467	0.0102299
k__Fungi;p__Basidiomycota;c__Geminibasidiomycetes;o__Geminibasidiales;f__Geminibasidiaceae;g__Geminibasidium;	1.04958e-05	2.56273e-05	0	0	0.0416926	0.0102299
k__Fungi;p__Ascomycota;c__Sordariomycetes;o__Xylariales;f__Coniocessiaceae;g__Coniocessia;	1.04958e-05	2.56273e-05	0	0	0.0416926	0.0102299
k__Fungi;p__Ascomycota;c__Pezizomycetes;o__Pezizales;f__Pyronemataceae;g__Sporendonema;	1.39944e-05	2.99559e-05	0	0	0.0167718	0.00583011
k__Fungi;p__Ascomycota;c__Dothideomycetes;o__Botryosphaeriales;f__Botryosphaeriaceae;g__Sphaeropsis;	1.04958e-05	2.56273e-05	0	0	0.0416926	0.0102299
k__Fungi;p__Ascomycota;c__Pezizomycetes;o__Pezizales;f__Ascobolaceae;g__Ascobolus;	8.74647e-06	2.04001e-05	0	0	0.0416467	0.0102299
k__Fungi;p__Ascomycota;c__Sordariomycetes;o__Glomerellales;f__Plectosphaerellaceae;g__Lectera;	6.99718e-06	1.67216e-05	0	0	0.0416467	0.0102299
k__Fungi;p__Ascomycota;c__Eurotiomycetes;o__Eurotiales;f__Thermoascaceae;g__Byssochlamys;	6.99718e-06	1.67216e-05	0	0	0.0416467	0.0102299
k__Fungi;p__Ascomycota;c__Dothideomycetes;o__Pleosporales;f__Phaeosphaeriaceae;g__Phaeosphaeria;	1.39944e-05	2.37849e-05	0	0	0.00661117	0.00369573
k__Fungi;p__Ascomycota;c__Dothideomycetes;o__Pleosporales;f__Sporormiaceae;g__unidentified;	6.99718e-06	1.67216e-05	0	0	0.0416467	0.0102299
k__Fungi;p__Ascomycota;c__Saccharomycetes;o__Saccharomycetales;f__Pichiaceae;g__Nakazawaea;	6.99718e-06	1.67216e-05	0	0	0.0416467	0.0102299
k__Fungi;p__Ascomycota;c__Leotiomycetes;o__Helotiales;f__Hyaloscyphaceae;g__Lachnellula;	6.99718e-06	1.67216e-05	0	0	0.0416467	0.0102299
k__Fungi;p__Ascomycota;c__Dothideomycetes;o__Capnodiales;f__Capnodiales_fam_Incertae_sedis;g__Arthrocatena;	6.99718e-06	1.67216e-05	0	0	0.0416467	0.0102299
k__Fungi;p__Ascomycota;c__Eurotiomycetes;o__Onygenales;f__Onygenales_fam_Incertae_sedis;g__Chrysosporium;	5.24788e-06	1.16856e-05	0	0	0.041509	0.0102299

## Sheet: Table S8
Table S8. The differential taxa between the ICC patients and healthy controls at the species level using the Wilcoxon rank sum test
Classification levels	Mean (NC)	Standard Deviation (NC)	Mean (ICC)	Standard Deviation(ICC)	P value	q value
k__Fungi;p__Ascomycota;c__Sordariomycetes;o__Xylariales;f__Hyponectriaceae;g__Monographella;s__Monographella_nivalis;	0.109483	0.174982	0.648055	0.385497	0.000287321	0.000669932
k__Fungi;p__Ascomycota;c__Saccharomycetes;o__Saccharomycetales;f__Saccharomycetaceae;g__Saccharomyces;s__Saccharomyces_cerevisiae;	0.322103	0.370812	0.0655219	0.19294	0.000245034	0.000589764
k__Fungi;p__Ascomycota;c__Saccharomycetes;o__Saccharomycetales;f__Saccharomycetales_fam_Incertae_sedis;g__Candida;s__Candida_albicans;	0.0145209	0.0236769	0.0549468	0.191567	0.0131252	0.00755553
k__Fungi;p__Ascomycota;c__Sordariomycetes;o__Sordariales;f__Sordariales_fam_Incertae_sedis;g__Staphylotrichum;s__Staphylotrichum_coccosporum;	0.0337002	0.117479	0	0	6.22423e-08	2.32204e-06
k__Fungi;p__Mucoromycota;c__Mucoromycetes;o__Mucorales;f__Mucoraceae;g__Mucor;s__Mucor_circinelloides;	0.0329969	0.115275	7.75774e-06	3.72048e-05	4.36334e-06	3.25562e-05
k__Fungi;p__Mucoromycota;c__Mucoromycetes;o__Mucorales;f__Mucoraceae;g__Actinomucor;s__Actinomucor_elegans;	0.0561419	0.144915	0	0	6.22423e-08	2.32204e-06
k__Fungi;p__Ascomycota;c__Dothideomycetes;o__Pleosporales;f__Pleosporaceae;g__Alternaria;s__Alternaria_alternata;	0.0269811	0.0996729	1.16366e-05	2.79818e-05	3.1682e-07	7.87964e-06
k__Fungi;p__Ascomycota;c__Saccharomycetes;o__Saccharomycetales;f__Pichiaceae;g__Pichia;s__Pichia_mandshurica;	0.0154358	0.0629235	2.32732e-05	0.000105314	7.22598e-05	0.000230891
k__Fungi;p__Ascomycota;c__Sordariomycetes;o__Hypocreales;f__Nectriaceae;g__Fusarium;s__Fusarium_oxysporum;	0.0234423	0.0440563	0.00120116	0.00233423	4.50667e-05	0.000176977
k__Fungi;p__Ascomycota;c__Sordariomycetes;o__Sordariales;f__Chaetomiaceae;g__Humicola;s__Humicola_fuscoatra;	0.00898088	0.0307226	1.03437e-05	3.30768e-05	7.83834e-05	0.000230891
k__Fungi;p__Ascomycota;c__Eurotiomycetes;o__Eurotiales;f__Aspergillaceae;g__Aspergillus;s__Aspergillus_sp;	0.00903861	0.0246279	0.000289622	0.000551136	0.0014456	0.0021572
k__Fungi;p__Mucoromycota;c__Mucoromycetes;o__Mucorales;f__Mucoraceae;g__Mucor;s__Mucor_racemosus;	0.00428402	0.0134096	6.33549e-05	0.000284998	0.00137939	0.00210041
k__Fungi;p__Ascomycota;c__Dothideomycetes;o__Dothideales;f__Aureobasidiaceae;g__Aureobasidium;s__Aureobasidium_pullulans;	0.00371725	0.0127355	7.75774e-06	2.57029e-05	7.80629e-05	0.000230891
k__Fungi;p__Ascomycota;c__Leotiomycetes;o__Helotiales;f__Helotiales_fam_Incertae_sedis;g__Acephala;s__Acephala_sp;	0.00298255	0.0101974	0	0	0.0066498	0.00491249
k__Fungi;p__Basidiomycota;c__Agaricomycetes;o__Phallales;f__Clathraceae;g__Aseroe;s__Aseroe_sp;	0.00248575	0.0099972	0	0	0.0168097	0.00755553
k__Fungi;p__Ascomycota;c__Dothideomycetes;o__Capnodiales;f__Cladosporiaceae;g__Cladosporium;s__Cladosporium_tenuissimum;	0.00456391	0.00838375	0.000404696	0.0012894	6.99657e-06	4.35029e-05
k__Fungi;p__Mucoromycota;c__Mucoromycetes;o__Mucorales;f__Pilobolaceae;g__Pilobolus;s__Pilobolus_sp;	0	0	0.00137958	0.00643511	0.00120009	0.00189459
k__Fungi;p__Ascomycota;c__Sordariomycetes;o__Glomerellales;f__Plectosphaerellaceae;g__Gibellulopsis;s__Gibellulopsis_sp;	0.00198195	0.00740463	1.29296e-06	6.2008e-06	0.0261438	0.0111467
k__Fungi;p__Ascomycota;c__Sordariomycetes;o__Hypocreales;f__Nectriaceae;g__Fusarium;s__Fusarium_solani;	0.00341287	0.0087316	6.46478e-06	2.18833e-05	4.776e-07	8.90878e-06
k__Fungi;p__Ascomycota;c__Saccharomycetes;o__Saccharomycetales;f__Debaryomycetaceae;g__Lodderomyces;s__Lodderomyces_elongisporus;	0.00212015	0.00712534	0	0	3.79956e-05	0.000157498
k__Fungi;p__Ascomycota;c__Saccharomycetes;o__Saccharomycetales;f__Saccharomycetaceae;g__Kazachstania;s__Kazachstania_pintolopesii;	0.00215688	0.00694826	1.29296e-06	6.2008e-06	9.72253e-06	5.58021e-05
k__Fungi;p__Ascomycota;c__Eurotiomycetes;o__Eurotiales;f__Aspergillaceae;g__Aspergillus;s__Aspergillus_ruber;	0.00568521	0.00771086	0.0022032	0.00672324	0.0016243	0.00233065
k__Fungi;p__Ascomycota;c__Leotiomycetes;o__Erysiphales;f__Erysiphaceae;g__Blumeria;s__Blumeria_sp;	0.00329217	0.00665018	0.00164852	0.00286443	0.0471062	0.0140589
k__Fungi;p__Basidiomycota;c__Ustilaginomycetes;o__Ustilaginales;f__Ustilaginaceae;g__Ustilago;s__Ustilago_sp;	0.00162335	0.00645734	0	0	0.0167907	0.00755553
k__Fungi;p__Basidiomycota;c__Tremellomycetes;o__Trichosporonales;f__Trichosporonaceae;g__Apiotrichum;s__Apiotrichum_montevideense;	0.00299479	0.0072713	0	0	9.65952e-07	1.02961e-05
k__Fungi;p__Ascomycota;c__Sordariomycetes;o__Hypocreales;f__Nectriaceae;g__Gibberella;s__Gibberella_fujikuroi;	0.00192947	0.00557282	8.40422e-05	0.000347572	5.87502e-05	0.000219176
k__Fungi;p__Ascomycota;c__Dothideomycetes;o__Myriangiales;f__Elsinoaceae;g__unidentified;s__Elsinoaceae_sp;	0.00137145	0.00548699	0	0	0.0168097	0.00755553
k__Fungi;p__Ascomycota;c__Dothideomycetes;o__Pleosporales;f__Corynesporascaceae;g__Corynespora;s__Corynespora_cassiicola;	0.00134696	0.0051764	0	0	0.00255453	0.00268777
k__Fungi;p__Ascomycota;c__Sordariomycetes;o__Annulatascales;f__Annulatascaceae;g__Submersisphaeria;s__Submersisphaeria_sp;	0.00140818	0.00516539	0	0	0.0066498	0.00491249
k__Fungi;p__Ascomycota;c__Sordariomycetes;o__Hypocreales;f__Hypocreaceae;g__Trichoderma;s__Trichoderma_sp;	0.00179653	0.00499625	9.17999e-05	0.000334039	8.04573e-05	0.000230891
k__Fungi;p__Ascomycota;c__Eurotiomycetes;o__Eurotiales;f__Aspergillaceae;g__Penicillium;s__Penicillium_commune;	0.00154813	0.00451673	2.06873e-05	3.9528e-05	2.92663e-06	2.42627e-05
k__Fungi;p__Ascomycota;c__Eurotiomycetes;o__Eurotiales;f__Aspergillaceae;g__Aspergillus;s__Aspergillus_tritici;	0.00195046	0.00454749	2.71521e-05	6.39779e-05	0.00056297	0.00113527
k__Fungi;p__Ascomycota;c__Sordariomycetes;o__Diaporthales;f__Diaporthaceae;g__Diaporthe;s__Diaporthe_ueckerae;	0.00101984	0.00394697	0	0	0.0168097	0.00755553
k__Fungi;p__Ascomycota;c__Dothideomycetes;o__Pleosporales;f__Didymellaceae;g__Phoma;s__Phoma_sp;	0.0012455	0.0030328	4.00817e-05	4.62517e-05	0.000160745	0.000413574
k__Fungi;p__Ascomycota;c__Sordariomycetes;o__Trichosphaeriales;f__Trichosphaeriaceae;g__Nigrospora;s__Nigrospora_oryzae;	0.00115803	0.00324561	6.46478e-06	2.18833e-05	0.0135167	0.00755553
k__Fungi;p__Ascomycota;c__Sordariomycetes;o__Sordariales;f__Chaetomiaceae;g__Trichocladium;s__Trichocladium_griseum;	0.000830915	0.00296966	3.23239e-05	8.78121e-05	0.00170496	0.00240023
k__Fungi;p__Basidiomycota;c__Agaricomycetes;o__Agaricales;f__Pleurotaceae;g__Pleurotus;s__Pleurotus_cornucopiae;	0.000815171	0.00296216	1.03437e-05	4.96064e-05	0.0309477	0.0125944
k__Fungi;p__Ascomycota;c__Eurotiomycetes;o__Eurotiales;f__Aspergillaceae;g__Aspergillus;s__Aspergillus_niger;	0.000799428	0.002781	6.85267e-05	0.000181429	0.0413944	0.0125944
k__Fungi;p__Ascomycota;c__Eurotiomycetes;o__Eurotiales;f__Trichocomaceae;g__Talaromyces;s__Talaromyces_sp;	0.00076969	0.00265537	1.29296e-06	6.2008e-06	0.0247158	0.0108478
k__Fungi;p__Ascomycota;c__Eurotiomycetes;o__Eurotiales;f__Aspergillaceae;g__Aspergillus;s__Aspergillus_penicillioides;	0.0019732	0.00332812	0.00134855	0.00313191	0.0136527	0.00755553
k__Fungi;p__Basidiomycota;c__Tremellomycetes;o__Trichosporonales;f__Trichosporonaceae;g__Cutaneotrichosporon;s__Cutaneotrichosporon_jirovecii;	0.000753946	0.00239347	1.16366e-05	4.0833e-05	1.40777e-05	7.04746e-05
k__Fungi;p__Ascomycota;c__Sordariomycetes;o__Hypocreales;f__Hypocreales_fam_Incertae_sedis;g__Ustilaginoidea;s__Ustilaginoidea_virens;	0.000706715	0.00242824	0	0	0.000337495	0.000722326
k__Fungi;p__Ascomycota;c__Leotiomycetes;o__Helotiales;f__Helotiales_fam_Incertae_sedis;g__Chalara;s__Chalara_sp;	0.000601757	0.00221627	1.29296e-06	6.2008e-06	0.0098114	0.00704465
k__Fungi;p__Ascomycota;c__Sordariomycetes;o__Hypocreales;f__Hypocreaceae;g__Sepedonium;s__Sepedonium_laevigatum;	0.00107931	0.00232997	0	0	0.00255763	0.00268777
k__Fungi;p__Ascomycota;c__Eurotiomycetes;o__Chaetothyriales;f__Herpotrichiellaceae;g__Exophiala;s__Exophiala_sp;	0.00057027	0.00213983	3.87887e-06	1.86024e-05	0.0276808	0.0115383
k__Fungi;p__Basidiomycota;c__Agaricomycetes;o__Atheliales;f__Atheliaceae;g__Piloderma;s__Piloderma_sp;	0.000498549	0.00200223	0	0	0.0416926	0.0125944
k__Fungi;p__Mucoromycota;c__Mucoromycetes;o__Mucorales;f__Rhizopodaceae;g__Rhizopus;s__Rhizopus_arrhizus;	3.49859e-06	9.87616e-06	0.000391766	0.00171845	0.0465293	0.0139425
k__Fungi;p__Basidiomycota;c__Malasseziomycetes;o__Malasseziales;f__Malasseziaceae;g__Malassezia;s__Malassezia_sp;	0.000939371	0.00190727	0.000492617	0.00130271	0.00317214	0.00324223
k__Fungi;p__Ascomycota;c__Eurotiomycetes;o__Eurotiales;f__Aspergillaceae;g__Penicillium;s__Penicillium_paneum;	0.00151139	0.00229903	9.82647e-05	0.000159499	7.9679e-05	0.000230891
k__Fungi;p__Mucoromycota;c__Mucoromycetes;o__Mucorales;f__Mucoraceae;g__Mucor;s__Mucor_sp;	0.000785433	0.00204917	2.58591e-06	1.24016e-05	0.00331566	0.00334312
k__Fungi;p__Basidiomycota;c__Agaricomycetes;o__Sebacinales;f__Serendipitaceae;g__Serendipita;s__Serendipita_sp;	0.000453067	0.00176173	0	0	0.0168097	0.00755553
k__Fungi;p__Monoblepharomycota;c__Monoblepharidomycetes;o__unidentified_Monoblepharidomycetes_sp;f__unidentified_Monoblepharidomycetes_sp;g__unidentified_Monoblepharidomycetes_sp;s__Monoblepharidomycetes_sp;	0.000451318	0.00173962	0	0	0.0168097	0.00755553
k__Fungi;p__Ascomycota;c__Leotiomycetes;o__Helotiales;f__Hyaloscyphaceae;g__Hyaloscypha;s__Hyaloscypha_bicolor;	0.000641991	0.00177696	0	0	0.0066498	0.00491249
k__Fungi;p__Ascomycota;c__Pezizomycotina_cls_Incertae_sedis;o__Pezizomycotina_ord_Incertae_sedis;f__Pezizomycotina_fam_Incertae_sedis;g__Ciliophora;s__Ciliophora_sp;	0.000486304	0.00164747	0	0	0.00254528	0.00268777
k__Fungi;p__Ascomycota;c__Eurotiomycetes;o__Eurotiales;f__Aspergillaceae;g__Penicillium;s__Penicillium_sp;	0.000666481	0.00162471	2.58591e-06	1.24016e-05	6.66288e-05	0.000230891
k__Fungi;p__Ascomycota;c__Saccharomycetes;o__Saccharomycetales;f__Saccharomycetales_fam_Incertae_sedis;g__Candida;s__Candida_metapsilosis;	0.000913132	0.00176183	2.58591e-05	6.35943e-05	0.0224876	0.0100471
k__Fungi;p__Ascomycota;c__Dothideomycetes;o__Pleosporales;f__Phaeosphaeriaceae;g__unidentified;s__Phaeosphaeriaceae_sp;	0.000404087	0.00144914	0	0	0.0168097	0.00755553
k__Fungi;p__Ascomycota;c__Sordariomycetes;o__Microascales;f__Halosphaeriaceae;g__Remispora;s__Remispora_sp;	0.000356856	0.00144084	0	0	0.0416467	0.0125944
k__Fungi;p__Ascomycota;c__Saccharomycetes;o__Saccharomycetales;f__Phaffomycetaceae;g__Wickerhamomyces;s__Wickerhamomyces_onychis;	0.000503797	0.00144373	0	0	0.0168097	0.00755553
k__Fungi;p__Ascomycota;c__Saccharomycetes;o__Saccharomycetales;f__Saccharomycetales_fam_Incertae_sedis;g__Candida;s__Candida_parapsilosis;	0.000909633	0.00141389	7.75774e-05	0.000148619	1.69329e-05	7.89635e-05
k__Fungi;p__Basidiomycota;c__Tremellomycetes;o__Trichosporonales;f__Trichosporonaceae;g__Cutaneotrichosporon;s__Cutaneotrichosporon_curvatus;	0.00105482	0.00171246	2.71521e-05	4.10038e-05	1.92327e-06	1.79376e-05
k__Fungi;p__Ascomycota;c__Dothideomycetes;o__Pleosporales;f__Phaeosphaeriaceae;g__Setophaeosphaeria;s__Setophaeosphaeria_hemerocallidis;	0.000341112	0.00128542	0	0	0.0168097	0.00755553
k__Fungi;p__Basidiomycota;c__Agaricomycetes;o__Polyporales;f__Ganodermataceae;g__Ganoderma;s__Ganoderma_sichuanense;	0.000358605	0.00126117	0	0	0.0066498	0.00491249
k__Fungi;p__Ascomycota;c__Sordariomycetes;o__Hypocreales;f__Hypocreaceae;g__Trichoderma;s__Trichoderma_asperellum;	0.000101459	0.000135487	0.000695611	0.00128378	0.01651	0.00755553
k__Fungi;p__Basidiomycota;c__Agaricomycetes;o__Agaricales;f__Psathyrellaceae;g__Coprinopsis;s__Coprinopsis_sclerotiger;	0.000332366	0.00117612	0	0	0.0168097	0.00755553
k__Fungi;p__Ascomycota;c__Sordariomycetes;o__Hypocreales;f__Nectriaceae;g__Fusarium;s__Fusarium_sp;	0.00117378	0.00146269	5.04253e-05	6.67585e-05	1.4168e-05	7.04746e-05
k__Fungi;p__Ascomycota;c__Sordariomycetes;o__Hypocreales;f__Clavicipitaceae;g__Metacordyceps;s__Metacordyceps_chlamydosporia;	0.000286884	0.00112965	0	0	0.0168097	0.00755553
k__Fungi;p__Ascomycota;c__Sordariomycetes;o__Chaetosphaeriales;f__Chaetosphaeriaceae;g__Chloridium;s__Chloridium_sp;	0.000489802	0.00115439	0	0	9.57828e-07	1.02961e-05
k__Fungi;p__Ascomycota;c__Eurotiomycetes;o__unidentified_Eurotiomycetes_sp;f__unidentified_Eurotiomycetes_sp;g__unidentified_Eurotiomycetes_sp;s__Eurotiomycetes_sp;	0.000402338	0.00110667	0	0	3.79405e-05	0.000157498
k__Fungi;p__Ascomycota;c__Sordariomycetes;o__Microascales;f__Microascales_fam_Incertae_sedis;g__Triadelphia;s__Triadelphia_heterospora;	0.000279887	0.00103433	0	0	0.0168097	0.00755553
k__Fungi;p__Basidiomycota;c__Tremellomycetes;o__Filobasidiales;f__Filobasidiaceae;g__Filobasidium;s__Filobasidium_elegans;	0.000390093	0.00105186	1.93944e-05	6.98044e-05	0.0148963	0.00755553
k__Fungi;p__Ascomycota;c__unidentified_Pezizomycotina;o__unidentified_Pezizomycotina;f__unidentified_Pezizomycotina;g__unidentified_Pezizomycotina;s__Pezizomycotina;	0.000313124	0.000989661	0	0	0.0168097	0.00755553
k__Fungi;p__Basidiomycota;c__Agaricomycetes;o__Agaricales;f__unidentified_Agaricales_sp;g__unidentified_Agaricales_sp;s__Agaricales_sp;	0.00022391	0.000877594	0	0	0.0168097	0.00755553
k__Fungi;p__Ascomycota;c__unidentified_Ascomycota_sp;o__unidentified_Ascomycota_sp;f__unidentified_Ascomycota_sp;g__unidentified_Ascomycota_sp;s__Ascomycota_sp;	0.000708464	0.00122384	1.29296e-05	2.81064e-05	0.0352886	0.0125944
k__Fungi;p__Ascomycota;c__Sordariomycetes;o__Sordariales;f__Chaetomiaceae;g__Chaetomium;s__Chaetomium_globosum;	0.000237904	0.000833062	0	0	0.00254528	0.00268777
k__Fungi;p__Ascomycota;c__Dothideomycetes;o__unidentified_Dothideomycetes_sp;f__unidentified_Dothideomycetes_sp;g__unidentified_Dothideomycetes_sp;s__Dothideomycetes_sp;	0.000330617	0.000827062	2.58591e-06	1.24016e-05	0.000422325	0.000875303
k__Fungi;p__Ascomycota;c__Dothideomycetes;o__Pleosporales;f__Thyridariaceae;g__Roussoella;s__Roussoella_solani;	0.000213414	0.000769982	0	0	0.0416926	0.0125944
k__Fungi;p__Ascomycota;c__Pezizomycetes;o__Pezizales;f__Pyronemataceae;g__Lamprospora;s__Lamprospora_sp;	0.000194172	0.000770188	0	0	0.0416467	0.0125944
k__Fungi;p__Ascomycota;c__Leotiomycetes;o__Helotiales;f__Helotiaceae;g__Tetracladium;s__Tetracladium_sp;	0.000290383	0.000773369	3.87887e-06	1.86024e-05	0.0104312	0.00741237
k__Fungi;p__Ascomycota;c__Eurotiomycetes;o__Eurotiales;f__Aspergillaceae;g__Penicillium;s__Penicillium_simplicissimum;	0.000400588	0.000976166	3.87887e-06	1.86024e-05	6.05673e-06	4.10828e-05
k__Fungi;p__Ascomycota;c__Eurotiomycetes;o__Chaetothyriales;f__Herpotrichiellaceae;g__Exophiala;s__Exophiala_sideris;	0.000192422	0.000710928	0	0	0.00664206	0.00491249
k__Fungi;p__Ascomycota;c__Dothideomycetes;o__Pleosporales;f__Torulaceae;g__Torula;s__Torula_herbarum;	0.000220411	0.000646422	2.58591e-06	1.24016e-05	0.00156452	0.00228889
k__Fungi;p__Ascomycota;c__Leotiomycetes;o__Helotiales;f__Helotiaceae;g__Dimorphospora;s__Dimorphospora_sp;	0.000220411	0.0006346	0	0	0.0066498	0.00491249
k__Fungi;p__Ascomycota;c__Saccharomycetes;o__Saccharomycetales;f__Debaryomycetaceae;g__Kurtzmaniella;s__Kurtzmaniella_sp;	0.000360355	0.000727129	1.55155e-05	7.44096e-05	0.00481173	0.00466257
k__Fungi;p__Ascomycota;c__Sordariomycetes;o__Microascales;f__Halosphaeriaceae;g__Cirrenalia;s__Cirrenalia_iberica;	0.000152189	0.000604703	0	0	0.0416926	0.0125944
k__Fungi;p__Ascomycota;c__Dothideomycetes;o__Pleosporales;f__Morosphaeriaceae;g__Acrocalymma;s__Acrocalymma_vagum;	0.000183676	0.000574166	1.29296e-06	6.2008e-06	0.0098114	0.00704465
k__Fungi;p__Ascomycota;c__Saccharomycetes;o__Saccharomycetales;f__Saccharomycetales_fam_Incertae_sedis;g__Candida;s__Candida_tetrigidarum;	0	0	0.000168084	0.00054824	0.0260893	0.0111467
k__Fungi;p__Basidiomycota;c__Moniliellomycetes;o__Moniliellales;f__Moniliellaceae;g__Moniliella;s__Moniliella_sp;	0.000153938	0.000546042	0	0	0.0416926	0.0125944
k__Fungi;p__Ascomycota;c__Saccharomycetes;o__Saccharomycetales;f__Saccharomycetaceae;g__Citeromyces;s__Citeromyces_matritensis;	0.000181927	0.000526527	0	0	0.000338834	0.000722326
k__Fungi;p__Basidiomycota;c__Tremellomycetes;o__Tremellales;f__Trimorphomycetaceae;g__Saitozyma;s__Saitozyma_podzolica;	0.00014869	0.000522746	0	0	0.00255453	0.00268777
k__Fungi;p__Ascomycota;c__Leotiomycetes;o__Thelebolales;f__Pseudeurotiaceae;g__Pseudogymnoascus;s__Pseudogymnoascus_alpinus;	0.000139944	0.000509658	0	0	0.0168097	0.00755553
k__Fungi;p__Ascomycota;c__Eurotiomycetes;o__Onygenales;f__unidentified_Onygenales_sp;g__unidentified_Onygenales_sp;s__Onygenales_sp;	0.000145191	0.000500368	0	0	0.000948138	0.00154178
k__Fungi;p__Ascomycota;c__Dothideomycetes;o__Dothideales;f__unidentified_Dothideales_sp;g__unidentified_Dothideales_sp;s__Dothideales_sp;	0.000188924	0.000519133	0	0	0.000112963	0.000306926
k__Fungi;p__Basidiomycota;c__Agaricomycetes;o__Hymenochaetales;f__Schizoporaceae;g__Xylodon;s__Xylodon_sp;	0.000150439	0.000484153	0	0	0.0167907	0.00755553
k__Fungi;p__Basidiomycota;c__Tremellomycetes;o__Trichosporonales;f__Trichosporonaceae;g__Trichosporon;s__Trichosporon_asahii;	0.000278138	0.000584159	6.46478e-06	2.18833e-05	0.000176947	0.000440085
k__Fungi;p__Ascomycota;c__Sordariomycetes;o__Xylariales;f__Xylariaceae;g__Calceomyces;s__Calceomyces_lacunosus;	0.000131197	0.000465124	0	0	0.000944554	0.00154178
k__Fungi;p__Basidiomycota;c__Microbotryomycetes;o__Sporidiobolales;f__Sporidiobolaceae;g__Sporobolomyces;s__Sporobolomyces_roseus;	0.000145191	0.000451352	0	0	0.0416926	0.0125944
k__Fungi;p__Ascomycota;c__Pezizomycetes;o__unidentified_Pezizomycetes_sp;f__unidentified_Pezizomycetes_sp;g__unidentified_Pezizomycetes_sp;s__Pezizomycetes_sp;	0.000104958	0.000387895	0	0	0.0167907	0.00755553
k__Fungi;p__Ascomycota;c__Sordariomycetes;o__Sordariales;f__Lasiosphaeriaceae;g__Podospora;s__Podospora_sp;	0.000166183	0.000430696	1.29296e-06	6.2008e-06	0.0261438	0.0111467
k__Fungi;p__Ascomycota;c__Eurotiomycetes;o__Chaetothyriales;f__Chaetothyriales_fam_Incertae_sedis;g__Sarcinomyces;s__Sarcinomyces_sp;	9.79605e-05	0.000381233	0	0	0.0416926	0.0125944
k__Fungi;p__Basidiomycota;c__Tremellomycetes;o__Tremellales;f__Bulleribasidiaceae;g__Hannaella;s__Hannaella_oryzae;	0.000118952	0.000380251	0	0	0.0066498	0.00491249
k__Fungi;p__Ascomycota;c__Sordariomycetes;o__Microascales;f__Halosphaeriaceae;g__Tinhaudeus;s__Tinhaudeus_formosanus;	0	0	0.000175842	0.000352083	0.00235774	0.00268777
k__Fungi;p__Ascomycota;c__Sordariomycetes;o__Hypocreales;f__Cordycipitaceae;g__Beauveria;s__Beauveria_bassiana;	0.000118952	0.000351865	0	0	0.00255763	0.00268777
k__Fungi;p__Ascomycota;c__Pezizomycetes;o__Pezizales;f__unidentified_Pezizales_sp;g__unidentified_Pezizales_sp;s__Pezizales_sp;	9.97098e-05	0.000345995	0	0	0.0416926	0.0125944
k__Fungi;p__Ascomycota;c__Sordariomycetes;o__Hypocreales;f__Hypocreales_fam_Incertae_sedis;g__Sarocladium;s__Sarocladium_strictum;	8.9214e-05	0.000337595	0	0	0.0167907	0.00755553
k__Fungi;p__Mortierellomycota;c__Mortierellomycetes;o__Mortierellales;f__Mortierellaceae;g__Mortierella;s__Mortierella_elongata;	0.000162684	0.000354855	1.29296e-06	6.2008e-06	0.00981925	0.00704465
k__Fungi;p__Mucoromycota;c__Mucoromycetes;o__Mucorales;f__Mucoraceae;g__Mucor;s__Mucor_moelleri;	0.00022391	0.000357802	0	0	9.56211e-07	1.02961e-05
k__Fungi;p__Basidiomycota;c__Agaricomycetes;o__Phallales;f__Phallaceae;g__Phallus;s__Phallus_rugulosus;	0.000131197	0.000325774	0	0	0.000945748	0.00154178
k__Fungi;p__Ascomycota;c__Sordariomycetes;o__Microascales;f__Microascaceae;g__Scopulariopsis;s__Scopulariopsis_brumptii;	0.000103208	0.000313859	0	0	0.000948138	0.00154178
k__Fungi;p__Ascomycota;c__Sordariomycetes;o__Xylariales;f__Diatrypaceae;g__Eutypella;s__Eutypella_sp;	8.04676e-05	0.000301765	0	0	0.0416467	0.0125944
k__Fungi;p__Basidiomycota;c__Agaricomycetes;o__Agaricales;f__Entolomataceae;g__Entoloma;s__Entoloma_asprellum;	8.74647e-05	0.000276873	0	0	0.0416926	0.0125944
k__Fungi;p__Ascomycota;c__Eurotiomycetes;o__Eurotiales;f__Aspergillaceae;g__Penicillium;s__Penicillium_alogum;	0.000159186	0.000327446	1.29296e-06	6.2008e-06	0.00352476	0.00350657
k__Fungi;p__Ascomycota;c__Sordariomycetes;o__Ophiostomatales;f__Ophiostomataceae;g__Sporothrix;s__Sporothrix_schenckii;	0.000160935	0.000266412	4.13746e-05	7.75157e-05	0.0322492	0.0125944
k__Fungi;p__Basidiomycota;c__Agaricomycetes;o__Agaricales;f__Hygrophoraceae;g__unidentified;s__Hygrophoraceae_sp;	7.17211e-05	0.000235818	0	0	0.00254528	0.00268777
k__Fungi;p__Ascomycota;c__Sordariomycetes;o__Hypocreales;f__Nectriaceae;g__Fusicolla;s__Fusicolla_merismoides;	0.000174929	0.000319057	3.87887e-06	1.86024e-05	0.0247158	0.0108478
k__Fungi;p__Basidiomycota;c__Agaricomycetes;o__Russulales;f__Peniophoraceae;g__Peniophora;s__Peniophora_lycii;	6.82225e-05	0.00022909	0	0	0.00664206	0.00491249
k__Fungi;p__Ascomycota;c__Pezizomycetes;o__Pezizales;f__Pyronemataceae;g__Orbicula;s__Orbicula_parietina;	0.000115453	0.000304521	0	0	0.0168097	0.00755553
k__Fungi;p__Ascomycota;c__Sordariomycetes;o__Hypocreales;f__Cordycipitaceae;g__Parengyodontium;s__Parengyodontium_album;	0.000138194	0.000288118	0	0	0.00255453	0.00268777
k__Fungi;p__Ascomycota;c__Dothideomycetes;o__Pleosporales;f__Pleosporaceae;g__Curvularia;s__Curvularia_spicifera;	9.27126e-05	0.000237179	0	0	0.0168097	0.00755553
k__Fungi;p__Ascomycota;c__Sordariomycetes;o__Xylariales;f__Apiosporaceae;g__Arthrinium;s__Arthrinium_dichotomanthi;	7.52197e-05	0.000221822	0	0	0.0009386	0.00154178
k__Fungi;p__Ascomycota;c__Sordariomycetes;o__Hypocreales;f__Hypocreaceae;g__Trichoderma;s__Trichoderma_pleuroticola;	0.000113704	0.000232317	0	0	0.0066498	0.00491249
k__Fungi;p__Basidiomycota;c__Tremellomycetes;o__Tremellales;f__Bulleraceae;g__Fonsecazyma;s__Fonsecazyma_sp;	5.77267e-05	0.000215593	0	0	0.0416926	0.0125944
k__Fungi;p__Ascomycota;c__Sordariomycetes;o__Sordariales;f__Sordariales_fam_Incertae_sedis;g__Fluminicola;s__Fluminicola_thailandensis;	0	0	0.000128003	0.000226555	0.00121883	0.00189459
k__Fungi;p__Basidiomycota;c__Agaricomycetes;o__Cantharellales;f__Ceratobasidiaceae;g__Ceratobasidium;s__Ceratobasidium_sp;	9.79605e-05	0.000219227	2.58591e-06	1.24016e-05	0.0261438	0.0111467
k__Fungi;p__Basidiomycota;c__Agaricomycetes;o__Agaricales;f__Cortinariaceae;g__Cortinarius;s__Cortinarius_saniosus;	6.12253e-05	0.000195138	0	0	0.0416467	0.0125944
k__Fungi;p__Chytridiomycota;c__Spizellomycetes;o__Spizellomycetales;f__Spizellomycetaceae;g__Spizellomyces;s__Spizellomyces_acuminatus;	5.24788e-05	0.000179826	0	0	0.0416926	0.0125944
k__Fungi;p__Ascomycota;c__Sordariomycetes;o__Hypocreales;f__Niessliaceae;g__Eucasphaeria;s__Eucasphaeria_sp;	0	0	8.53352e-05	0.00021072	0.0261438	0.0111467
k__Fungi;p__Ascomycota;c__Pezizomycetes;o__Pezizales;f__Pezizaceae;g__Aquapeziza;s__Aquapeziza_globispora;	5.42281e-05	0.000158491	0	0	0.016734	0.00755553
k__Fungi;p__Ascomycota;c__Eurotiomycetes;o__Eurotiales;f__Aspergillaceae;g__Penicillium;s__Penicillium_concavorugulosum;	6.64732e-05	0.000163738	0	0	0.00255453	0.00268777
k__Fungi;p__Ascomycota;c__Saccharomycetes;o__Saccharomycetales;f__Pichiaceae;g__Ogataea;s__Ogataea_sp;	4.54817e-05	0.000143822	0	0	0.0168097	0.00755553
k__Fungi;p__Ascomycota;c__Sordariomycetes;o__Xylariales;f__Xylariaceae;g__Annulohypoxylon;s__Annulohypoxylon_multiforme;	0	0	3.87887e-05	0.000123409	0.0146815	0.00755553
k__Fungi;p__Mortierellomycota;c__Mortierellomycetes;o__Mortierellales;f__Mortierellaceae;g__Mortierella;s__Mortierella_alpina;	5.77267e-05	0.000145485	0	0	0.00664206	0.00491249
k__Fungi;p__Ascomycota;c__Dothideomycetes;o__Pleosporales;f__Sporormiaceae;g__Westerdykella;s__Westerdykella_reniformis;	7.34704e-05	0.000145351	0	0	0.00664206	0.00491249
k__Fungi;p__Ascomycota;c__Sordariomycetes;o__Hypocreales;f__Nectriaceae;g__Fusarium;s__Fusarium_nematophilum;	0.000106707	0.000172781	0	0	0.00255763	0.00268777
k__Fungi;p__Mortierellomycota;c__Mortierellomycetes;o__Mortierellales;f__Mortierellaceae;g__Mortierella;s__Mortierella_sp;	7.34704e-05	0.000134282	5.17183e-06	1.46021e-05	0.0121653	0.00755553
k__Fungi;p__Ascomycota;c__Dothideomycetes;o__Pleosporales;f__Didymellaceae;g__unidentified;s__Didymellaceae_sp;	6.29746e-05	0.000141405	0	0	0.0168097	0.00755553
k__Fungi;p__Ascomycota;c__Dothideomycetes;o__Jahnulales;f__Jahnulales_fam_Incertae_sedis;g__Speiropsis;s__Speiropsis_scopiformis;	3.84845e-05	0.000122957	0	0	0.0416926	0.0125944
k__Fungi;p__Basidiomycota;c__Tremellomycetes;o__Tremellales;f__Cryptococcaceae;g__Kwoniella;s__Kwoniella_pini;	3.84845e-05	0.000123853	0	0	0.0416926	0.0125944
k__Fungi;p__Ascomycota;c__Dothideomycetes;o__Pleosporales;f__Cucurbitariaceae;g__Pyrenochaetopsis;s__Pyrenochaetopsis_sp;	7.17211e-05	0.000142641	0	0	0.0066498	0.00491249
k__Fungi;p__Ascomycota;c__Sordariomycetes;o__Coniochaetales;f__Coniochaetaceae;g__Coniochaeta;s__Coniochaeta_fasciculata;	6.64732e-05	0.000134862	0	0	0.0066498	0.00491249
k__Fungi;p__Ascomycota;c__Sordariomycetes;o__Glomerellales;f__Plectosphaerellaceae;g__Gibellulopsis;s__Gibellulopsis_chrysanthemi;	3.14873e-05	0.00011492	0	0	0.0416467	0.0125944
k__Fungi;p__Ascomycota;c__Leotiomycetes;o__Helotiales;f__Helotiaceae;g__Crocicreas;s__Crocicreas_starbaeckii;	3.49859e-05	0.000114325	0	0	0.00657266	0.00491249
k__Fungi;p__Ascomycota;c__Sordariomycetes;o__Xylariales;f__Sporocadaceae;g__Heterotruncatella;s__Heterotruncatella_spartii;	4.19831e-05	0.000108278	0	0	0.000926768	0.00154178
k__Fungi;p__Basidiomycota;c__Microbotryomycetes;o__Sporidiobolales;f__Sporidiobolaceae;g__Rhodotorula;s__Rhodotorula_sp;	7.52197e-05	0.000137133	0	0	0.000950533	0.00154178
k__Fungi;p__Basidiomycota;c__Tremellomycetes;o__Tremellales;f__Bulleribasidiaceae;g__Vishniacozyma;s__Vishniacozyma_tephrensis;	4.37324e-05	0.000122215	0	0	0.0416926	0.0125944
k__Fungi;p__Ascomycota;c__Sordariomycetes;o__Hypocreales;f__Tilachlidiaceae;g__Tilachlidium;s__Tilachlidium_medietatis;	5.07295e-05	0.000114097	0	0	0.0168097	0.00755553
k__Fungi;p__Ascomycota;c__Eurotiomycetes;o__Chaetothyriales;f__Cyphellophoraceae;g__Cyphellophora;s__Cyphellophora_sp;	6.99718e-05	0.000118459	0	0	0.00255145	0.00268777
k__Fungi;p__Ascomycota;c__Sordariomycetes;o__Microascales;f__Microascales_fam_Incertae_sedis;g__Doratomyces;s__Doratomyces_sp;	6.64732e-05	0.00013238	0	0	0.0168097	0.00755553
k__Fungi;p__Mucoromycota;c__Mucoromycetes;o__Mucorales;f__Mucoraceae;g__Mucor;s__Mucor_multiplex;	3.84845e-05	9.5651e-05	0	0	0.00664206	0.00491249
k__Fungi;p__Ascomycota;c__Dothideomycetes;o__Pleosporales;f__Pleosporaceae;g__Stemphylium;s__Stemphylium_vesicarium;	3.49859e-05	9.4178e-05	0	0	0.00664206	0.00491249
k__Fungi;p__Ascomycota;c__Saccharomycetes;o__Saccharomycetales;f__Trichomonascaceae;g__Wickerhamiella;s__Wickerhamiella_pararugosa;	2.9738e-05	8.67004e-05	0	0	0.0167907	0.00755553
k__Fungi;p__Basidiomycota;c__Agaricomycetes;o__Hymenochaetales;f__Hymenochaetales_fam_Incertae_sedis;g__Resinicium;s__Resinicium_friabile;	2.79887e-05	8.69999e-05	0	0	0.0416467	0.0125944
k__Fungi;p__Ascomycota;c__Dothideomycetes;o__Capnodiales;f__Teratosphaeriaceae;g__Neocatenulostroma;s__Neocatenulostroma_sp;	2.9738e-05	8.60606e-05	0	0	0.00661889	0.00491249
k__Fungi;p__Ascomycota;c__Leotiomycetes;o__Helotiales;f__Helotiales_fam_Incertae_sedis;g__Cadophora;s__Cadophora_sp;	3.67352e-05	8.57578e-05	0	0	0.0168097	0.00755553
k__Fungi;p__Ascomycota;c__Sordariomycetes;o__Hypocreales;f__Hypocreales_fam_Incertae_sedis;g__Acremonium;s__Acremonium_fusidioides;	3.32366e-05	8.1361e-05	0	0	0.0416926	0.0125944
k__Fungi;p__Basidiomycota;c__Tremellomycetes;o__Trichosporonales;f__Trichosporonaceae;g__Vanrija;s__Vanrija_humicola;	3.67352e-05	7.54735e-05	0	0	0.00254219	0.00268777
k__Fungi;p__Basidiomycota;c__Microbotryomycetes;o__Sporidiobolales;f__Sporidiobolaceae;g__Sporidiobolus;s__Sporidiobolus_pararoseus;	2.9738e-05	7.50848e-05	0	0	0.00661889	0.00491249
k__Fungi;p__Ascomycota;c__Sordariomycetes;o__Glomerellales;f__Plectosphaerellaceae;g__unidentified;s__Plectosphaerellaceae_sp;	4.54817e-05	9.35198e-05	0	0	0.0168097	0.00755553
k__Fungi;p__Basidiomycota;c__Agaricomycetes;o__Polyporales;f__Podoscyphaceae;g__Hypochnicium;s__Hypochnicium_geogenium;	3.67352e-05	9.83657e-05	0	0	0.0416467	0.0125944
k__Fungi;p__Ascomycota;c__Sordariomycetes;o__Diaporthales;f__Valsaceae;g__Phomopsis;s__Phomopsis_azadirachtae;	4.37324e-05	8.28656e-05	2.58591e-06	8.56764e-06	0.0268639	0.0113243
k__Fungi;p__Ascomycota;c__Sordariomycetes;o__Hypocreales;f__Nectriaceae;g__Fusarium;s__Fusarium_redolens;	6.12253e-05	9.49002e-05	3.87887e-06	1.3611e-05	0.00420035	0.00412369
k__Fungi;p__Ascomycota;c__Leotiomycetes;o__Helotiales;f__Vibrisseaceae;g__Phialocephala;s__Phialocephala_fortinii;	2.27408e-05	7.2485e-05	0	0	0.0416926	0.0125944
k__Fungi;p__Ascomycota;c__Sordariomycetes;o__Glomerellales;f__Plectosphaerellaceae;g__Chordomyces;s__Chordomyces_antarcticus;	4.02338e-05	8.1401e-05	0	0	0.0066498	0.00491249
k__Fungi;p__Basidiomycota;c__Tremellomycetes;o__Tremellales;f__Bulleraceae;g__Genolevuria;s__Genolevuria_sp;	2.09915e-05	6.54614e-05	0	0	0.0416926	0.0125944
k__Fungi;p__Ascomycota;c__Sordariomycetes;o__Xylariales;f__Xylariales_fam_Incertae_sedis;g__Neolinocarpon;s__Neolinocarpon_rachidis;	5.24788e-05	0.000100588	0	0	0.0167907	0.00755553
k__Fungi;p__Ascomycota;c__Sordariomycetes;o__Torpedosporales;f__Torpedosporaceae;g__Glomerulispora;s__Glomerulispora_mangrovei;	0	0	3.36169e-05	6.72801e-05	0.014756	0.00755553
k__Fungi;p__Ascomycota;c__Saccharomycetes;o__Saccharomycetales;f__Phaffomycetaceae;g__Cyberlindnera;s__Cyberlindnera_amylophila;	2.44901e-05	6.06131e-05	0	0	0.0168097	0.00755553
k__Fungi;p__Ascomycota;c__Dothideomycetes;o__Pleosporales;f__Didymellaceae;g__Phoma;s__Phoma_herbarum;	3.14873e-05	7.01138e-05	0	0	0.0167907	0.00755553
k__Fungi;p__Ascomycota;c__Sordariomycetes;o__Hypocreales;f__Bionectriaceae;g__Clonostachys;s__Clonostachys_sp;	5.59774e-05	9.03727e-05	5.17183e-06	1.93394e-05	0.0297131	0.0123165
k__Fungi;p__Ascomycota;c__Eurotiomycetes;o__Onygenales;f__Arachnomycetaceae;g__Arachnomyces;s__Arachnomyces_sp;	3.49859e-05	7.22604e-05	0	0	0.0167907	0.00755553
k__Fungi;p__Ascomycota;c__Sordariomycetes;o__Hypocreales;f__Hypocreales_fam_Incertae_sedis;g__Emericellopsis;s__Emericellopsis_minima;	3.84845e-05	7.34209e-05	0	0	0.0066498	0.00491249
k__Fungi;p__Ascomycota;c__Dothideomycetes;o__Pleosporales;f__Didymosphaeriaceae;g__Paraconiothyrium;s__Paraconiothyrium_fuckelii;	2.27408e-05	6.08807e-05	0	0	0.0416926	0.0125944
k__Fungi;p__Ascomycota;c__Sordariomycetes;o__Glomerellales;f__Plectosphaerellaceae;g__Verticillium;s__Verticillium_dahliae;	2.79887e-05	6.43594e-05	0	0	0.0168097	0.00755553
k__Fungi;p__Ascomycota;c__Lecanoromycetes;o__Umbilicariales;f__Umbilicariaceae;g__Umbilicaria;s__Umbilicaria_sp;	1.92422e-05	5.35503e-05	0	0	0.0416926	0.0125944
k__Fungi;p__Ascomycota;c__Sordariomycetes;o__Sordariales;f__Lasiosphaeriaceae;g__Schizothecium;s__Schizothecium_sp;	2.27408e-05	5.7134e-05	0	0	0.0416926	0.0125944
k__Fungi;p__Ascomycota;c__Leotiomycetes;o__Helotiales;f__Dermateaceae;g__Oculimacula;s__Oculimacula_aestiva;	2.62394e-05	6.20969e-05	0	0	0.0416926	0.0125944
k__Fungi;p__Ascomycota;c__Saccharomycetes;o__Saccharomycetales;f__Pichiaceae;g__Pichia;s__Pichia_occidentalis;	4.02338e-05	5.2508e-05	1.55155e-05	4.38064e-05	0.00173772	0.00240105
k__Fungi;p__Mortierellomycota;c__Mortierellomycetes;o__Mortierellales;f__Mortierellaceae;g__Mortierella;s__Mortierella_sarnyensis;	2.9738e-05	5.85393e-05	0	0	0.0066498	0.00491249
k__Fungi;p__Ascomycota;c__Eurotiomycetes;o__Chaetothyriales;f__Herpotrichiellaceae;g__Exophiala;s__Exophiala_lecanii-corni;	3.84845e-05	6.63003e-05	0	0	0.00255453	0.00268777
k__Fungi;p__Ascomycota;c__Dothideomycetes;o__Pleosporales;f__Dictyosporiaceae;g__Pseudoconiothyrium;s__Pseudoconiothyrium_broussonetiae;	1.74929e-05	5.15708e-05	0	0	0.0416926	0.0125944
k__Fungi;p__Ascomycota;c__Saccharomycetes;o__Saccharomycetales;f__Saccharomycetales_fam_Incertae_sedis;g__Suhomyces;s__Suhomyces_ambrosiae;	1.57437e-05	5.0552e-05	0	0	0.0416467	0.0125944
k__Fungi;p__Monoblepharomycota;c__Monoblepharidomycetes;o__Monoblepharidales;f__unidentified_Monoblepharidales_sp;g__unidentified_Monoblepharidales_sp;s__Monoblepharidales_sp;	1.74929e-05	4.46798e-05	0	0	0.0167907	0.00755553
k__Fungi;p__Ascomycota;c__Sordariomycetes;o__Microascales;f__Microascaceae;g__Cephalotrichum;s__Cephalotrichum_sp;	1.92422e-05	4.57584e-05	0	0	0.0167907	0.00755553
k__Fungi;p__Ascomycota;c__Sordariomycetes;o__Sordariales;f__Lasiosphaeriaceae;g__Schizothecium;s__Schizothecium_dakotense;	1.92422e-05	4.81136e-05	0	0	0.0416926	0.0125944
k__Fungi;p__Ascomycota;c__Leotiomycetes;o__Helotiales;f__Myxotrichaceae;g__Oidiodendron;s__Oidiodendron_maius;	3.84845e-05	6.28773e-05	2.58591e-06	8.56764e-06	0.0268639	0.0113243
k__Fungi;p__Ascomycota;c__Dothideomycetes;o__Capnodiales;f__unidentified_Capnodiales_sp;g__unidentified_Capnodiales_sp;s__Capnodiales_sp;	1.39944e-05	4.35e-05	0	0	0.0416467	0.0125944
k__Fungi;p__Mortierellomycota;c__Mortierellomycetes;o__Mortierellales;f__unidentified_Mortierellales_sp;g__unidentified_Mortierellales_sp;s__Mortierellales_sp;	1.39944e-05	4.35e-05	0	0	0.0416467	0.0125944
k__Fungi;p__Ascomycota;c__Eurotiomycetes;o__Chaetothyriales;f__Herpotrichiellaceae;g__Exophiala;s__Exophiala_bergeri;	1.74929e-05	4.7089e-05	0	0	0.0416926	0.0125944
k__Fungi;p__Ascomycota;c__Eurotiomycetes;o__Eurotiales;f__Aspergillaceae;g__Penicillium;s__Penicillium_virgatum;	3.67352e-05	5.80933e-05	0	0	0.000948138	0.00154178
k__Fungi;p__Chytridiomycota;c__Rhizophydiomycetes;o__Rhizophydiales;f__unidentified_Rhizophydiales_sp;g__unidentified_Rhizophydiales_sp;s__Rhizophydiales_sp;	4.89802e-05	6.30323e-05	0	0	0.00011518	0.000306926
k__Fungi;p__Ascomycota;c__Sordariomycetes;o__Hypocreales;f__Clavicipitaceae;g__Paecilomyces;s__Paecilomyces_tenuis;	1.74929e-05	4.46798e-05	0	0	0.0167907	0.00755553
k__Fungi;p__Ascomycota;c__Leotiomycetes;o__Helotiales;f__Tympanidaceae;g__Collophorina;s__Collophorina_badensis;	2.9738e-05	4.70199e-05	0	0	0.00254528	0.00268777
k__Fungi;p__Basidiomycota;c__Agaricomycetes;o__Agaricales;f__Tricholomataceae;g__unidentified;s__Tricholomataceae_sp;	1.57437e-05	3.80798e-05	0	0	0.0167907	0.00755553
k__Fungi;p__Mortierellomycota;c__Mortierellomycetes;o__Mortierellales;f__Mortierellaceae;g__Mortierella;s__Mortierella_gamsii;	1.57437e-05	3.95046e-05	0	0	0.0416467	0.0125944
k__Fungi;p__Ascomycota;c__Leotiomycetes;o__Helotiales;f__Sclerotiniaceae;g__Botrytis;s__Botrytis_cinerea;	3.67352e-05	5.9966e-05	1.29296e-06	6.2008e-06	0.0246808	0.0108478
k__Fungi;p__Ascomycota;c__Eurotiomycetes;o__Eurotiales;f__Aspergillaceae;g__Aspergillus;s__Aspergillus_carneus;	2.79887e-05	3.5609e-05	1.03437e-05	3.30768e-05	0.00266818	0.00276501
k__Fungi;p__Basidiomycota;c__Cystobasidiomycetes;o__Cystobasidiales;f__Cystobasidiaceae;g__Cystobasidium;s__Cystobasidium_sp;	1.39944e-05	3.80798e-05	0	0	0.0416926	0.0125944
k__Fungi;p__Ascomycota;c__Eurotiomycetes;o__Chaetothyriales;f__Herpotrichiellaceae;g__Cladophialophora;s__Cladophialophora_sp;	1.74929e-05	4.21331e-05	0	0	0.0416926	0.0125944
k__Fungi;p__Ascomycota;c__Sordariomycetes;o__Hypocreales;f__Stachybotryaceae;g__Myrothecium;s__Myrothecium_sp;	1.39944e-05	3.65996e-05	0	0	0.016734	0.00755553
k__Fungi;p__Ascomycota;c__Dothideomycetes;o__Botryosphaeriales;f__Botryosphaeriaceae;g__Lasiodiplodia;s__Lasiodiplodia_iraniensis;	1.57437e-05	3.34431e-05	0	0	0.0167907	0.00755553
k__Fungi;p__Ascomycota;c__Sordariomycetes;o__Hypocreales;f__Hypocreales_fam_Incertae_sedis;g__Acremonium;s__Acremonium_nepalense;	1.74929e-05	3.65106e-05	0	0	0.0168097	0.00755553
k__Fungi;p__Basidiomycota;c__Tremellomycetes;o__Trichosporonales;f__Trichosporonaceae;g__Cutaneotrichosporon;s__Cutaneotrichosporon_arboriformis;	1.22451e-05	3.16448e-05	0	0	0.0416926	0.0125944
k__Fungi;p__Ascomycota;c__Sordariomycetes;o__Ophiostomatales;f__Ophiostomataceae;g__Ophiostoma;s__Ophiostoma_ips;	1.04958e-05	2.96285e-05	0	0	0.0416467	0.0125944
k__Fungi;p__Ascomycota;c__Sordariomycetes;o__Hypocreales;f__Stachybotryaceae;g__Stachybotrys;s__Stachybotrys_sp;	1.74929e-05	3.65106e-05	0	0	0.0168097	0.00755553
k__Fungi;p__Ascomycota;c__Dothideomycetes;o__Capnodiales;f__Mycosphaerellaceae;g__unidentified;s__Mycosphaerellaceae_sp;	1.04958e-05	2.96285e-05	0	0	0.0416467	0.0125944
k__Fungi;p__Ascomycota;c__Sordariomycetes;o__Ophiostomatales;f__Ophiostomataceae;g__Graphilbum;s__Graphilbum_sp;	2.09915e-05	3.60626e-05	0	0	0.00254528	0.00268777
k__Fungi;p__Ascomycota;c__Dothideomycetes;o__Mytilinidales;f__Gloniaceae;g__Cenococcum;s__Cenococcum_geophilum;	2.09915e-05	3.60626e-05	0	0	0.00254528	0.00268777
k__Fungi;p__Ascomycota;c__Dothideomycetes;o__Pleosporales;f__Pleosporaceae;g__Pyrenophora;s__Pyrenophora_graminea;	1.04958e-05	2.96285e-05	0	0	0.0416467	0.0125944
k__Fungi;p__Ascomycota;c__Eurotiomycetes;o__Eurotiales;f__Aspergillaceae;g__Aspergillus;s__Aspergillus_clavatophorus;	1.22451e-05	3.16448e-05	0	0	0.0416926	0.0125944
k__Fungi;p__Basidiomycota;c__Tremellomycetes;o__Tremellales;f__Rhynchogastremataceae;g__Papiliotrema;s__Papiliotrema_flavescens;	2.09915e-05	3.7564e-05	0	0	0.00664206	0.00491249
k__Fungi;p__Ascomycota;c__Saccharomycetes;o__Saccharomycetales;f__Saccharomycetales_fam_Incertae_sedis;g__Candida;s__Candida_sanyaensis;	1.22451e-05	3.16448e-05	0	0	0.0416926	0.0125944
k__Fungi;p__Ascomycota;c__Sordariomycetes;o__Hypocreales;f__Nectriaceae;g__Stephanonectria;s__Stephanonectria_keithii;	2.79887e-05	3.85887e-05	0	0	0.000334828	0.000722326
k__Fungi;p__Ascomycota;c__Sordariomycetes;o__Glomerellales;f__Plectosphaerellaceae;g__Verticillium;s__Verticillium_tricorpus;	2.27408e-05	4.40201e-05	0	0	0.0167907	0.00755553
k__Fungi;p__Ascomycota;c__Sordariomycetes;o__Sordariales;f__Cephalothecaceae;g__Cephalotheca;s__Cephalotheca_foveolata;	2.09915e-05	4.17455e-05	0	0	0.0167718	0.00755553
k__Fungi;p__Ascomycota;c__Lecanoromycetes;o__Teloschistales;f__Teloschistaceae;g__Xanthoria;s__Xanthoria_parietina;	1.22451e-05	3.16448e-05	0	0	0.0416926	0.0125944
k__Fungi;p__Basidiomycota;c__Agaricomycetes;o__Trechisporales;f__Hydnodontaceae;g__Trechispora;s__Trechispora_stevensonii;	3.49859e-05	4.48976e-05	0	0	0.000937412	0.00154178
k__Fungi;p__Basidiomycota;c__Agaricomycetes;o__Polyporales;f__Ganodermataceae;g__Ganoderma;s__Ganoderma_applanatum;	1.22451e-05	2.7934e-05	0	0	0.0416467	0.0125944
k__Fungi;p__Ascomycota;c__Dothideomycetes;o__Botryosphaeriales;f__Botryosphaeriaceae;g__Sphaeropsis;s__Sphaeropsis_sapinea;	1.04958e-05	2.56273e-05	0	0	0.0416926	0.0125944
k__Fungi;p__Ascomycota;c__Sordariomycetes;o__Sordariales;f__Chaetomiaceae;g__Dichotomopilus;s__Dichotomopilus_pratensis;	8.74647e-06	2.29501e-05	0	0	0.0416467	0.0125944
k__Fungi;p__Ascomycota;c__Pezizomycetes;o__Pezizales;f__Pyronemataceae;g__Sporendonema;s__Sporendonema_casei;	1.39944e-05	2.99559e-05	0	0	0.0167718	0.00755553
k__Fungi;p__Ascomycota;c__Sordariomycetes;o__Sordariales;f__Lasiosphaeriaceae;g__Podospora;s__Podospora_dimorpha;	1.39944e-05	2.60051e-05	0	0	0.00661889	0.00491249
k__Fungi;p__Ascomycota;c__Dothideomycetes;o__Pleosporales;f__Melanommataceae;g__Herpotrichia;s__Herpotrichia_australis;	1.22451e-05	2.58798e-05	0	0	0.0167907	0.00755553
k__Fungi;p__Ascomycota;c__Dothideomycetes;o__Mytilinidales;f__Gloniaceae;g__Cenococcum;s__Cenococcum_sp;	1.04958e-05	2.33713e-05	0	0	0.016734	0.00755553
k__Fungi;p__Ascomycota;c__Sordariomycetes;o__Xylariales;f__Coniocessiaceae;g__Coniocessia;s__Coniocessia_anandra;	1.04958e-05	2.56273e-05	0	0	0.0416926	0.0125944
k__Fungi;p__Ascomycota;c__Laboulbeniomycetes;o__Laboulbeniales;f__Laboulbeniaceae;g__Prolixandromyces;s__Prolixandromyces_triandrus;	0	0	1.29296e-05	2.66379e-05	0.0454089	0.0136617
k__Fungi;p__Ascomycota;c__Dothideomycetes;o__Pleosporales;f__Leptosphaeriaceae;g__Leptosphaeria;s__Leptosphaeria_sp;	8.74647e-06	2.29501e-05	0	0	0.0416467	0.0125944
k__Fungi;p__Basidiomycota;c__Geminibasidiomycetes;o__Geminibasidiales;f__Geminibasidiaceae;g__Geminibasidium;s__Geminibasidium_sp;	1.04958e-05	2.56273e-05	0	0	0.0416926	0.0125944
k__Fungi;p__Ascomycota;c__Eurotiomycetes;o__Eurotiales;f__Aspergillaceae;g__Penicillium;s__Penicillium_cryptum;	1.04958e-05	2.56273e-05	0	0	0.0416926	0.0125944
k__Fungi;p__Basidiomycota;c__Agaricomycetes;o__Agaricales;f__Psathyrellaceae;g__Psathyrella;s__Psathyrella_sp;	1.74929e-05	3.33457e-05	0	0	0.0167718	0.00755553
k__Fungi;p__Ascomycota;c__Saccharomycetes;o__Saccharomycetales;f__Pichiaceae;g__Nakazawaea;s__Nakazawaea_sp;	6.99718e-06	1.67216e-05	0	0	0.0416467	0.0125944
k__Fungi;p__Ascomycota;c__Dothideomycetes;o__Pleosporales;f__Pleosporaceae;g__Alternaria;s__Alternaria_terricola;	1.22451e-05	2.1182e-05	0	0	0.00661117	0.00491249
k__Fungi;p__Basidiomycota;c__Tremellomycetes;o__Filobasidiales;f__Filobasidiaceae;g__Naganishia;s__Naganishia_diffluens;	6.99718e-06	1.67216e-05	0	0	0.0416467	0.0125944
k__Fungi;p__Ascomycota;c__Sordariomycetes;o__Microascales;f__Microascaceae;g__Cephalotrichum;s__Cephalotrichum_verrucisporum;	8.74647e-06	2.04001e-05	0	0	0.0416467	0.0125944
k__Fungi;p__Basidiomycota;c__Tremellomycetes;o__Trichosporonales;f__Trichosporonaceae;g__Vanrija;s__Vanrija_sp;	8.74647e-06	2.04001e-05	0	0	0.0416467	0.0125944
k__Fungi;p__Ascomycota;c__Pezizomycetes;o__Pezizales;f__Ascobolaceae;g__Ascobolus;s__Ascobolus_immersus;	8.74647e-06	2.04001e-05	0	0	0.0416467	0.0125944
k__Fungi;p__Ascomycota;c__Eurotiomycetes;o__Eurotiales;f__Aspergillaceae;g__Penicillium;s__Penicillium_laeve;	1.57437e-05	2.37849e-05	1.29296e-06	6.2008e-06	0.0109479	0.00755553
k__Fungi;p__Ascomycota;c__Dothideomycetes;o__Pleosporales;f__Sporormiaceae;g__Sporormiella;s__Sporormiella_megalospora;	8.74647e-06	2.04001e-05	0	0	0.0416467	0.0125944
k__Fungi;p__Ascomycota;c__Leotiomycetes;o__Helotiales;f__Hyaloscyphaceae;g__Lachnellula;s__Lachnellula_fuscosanguinea;	6.99718e-06	1.67216e-05	0	0	0.0416467	0.0125944
k__Fungi;p__Ascomycota;c__Sordariomycetes;o__Hypocreales;f__Nectriaceae;g__Fusarium;s__Fusarium_sarcochroum;	6.99718e-06	1.67216e-05	0	0	0.0416467	0.0125944
k__Fungi;p__Ascomycota;c__Dothideomycetes;o__Capnodiales;f__Capnodiales_fam_Incertae_sedis;g__Arthrocatena;s__Arthrocatena_sp;	6.99718e-06	1.67216e-05	0	0	0.0416467	0.0125944
k__Fungi;p__Ascomycota;c__Dothideomycetes;o__Pleosporales;f__Coniothyriaceae;g__Coniothyrium;s__Coniothyrium_sp;	1.04958e-05	2.08728e-05	0	0	0.0167718	0.00755553
k__Fungi;p__Ascomycota;c__Sordariomycetes;o__Glomerellales;f__Plectosphaerellaceae;g__Lectera;s__Lectera_nordwiniana;	6.99718e-06	1.67216e-05	0	0	0.0416467	0.0125944
k__Fungi;p__Basidiomycota;c__Agaricomycetes;o__Hymenochaetales;f__Hymenochaetaceae;g__Hymenochaete;s__Hymenochaete_acanthophysata;	8.74647e-06	1.7482e-05	0	0	0.016734	0.00755553
k__Fungi;p__Ascomycota;c__Sordariomycetes;o__Glomerellales;f__Plectosphaerellaceae;g__Gibellulopsis;s__Gibellulopsis_nigrescens;	8.74647e-06	2.04001e-05	0	0	0.0416467	0.0125944
k__Fungi;p__Ascomycota;c__Dothideomycetes;o__Pleosporales;f__Phaeosphaeriaceae;g__Phaeosphaeria;s__Phaeosphaeria_parvula;	1.04958e-05	2.08728e-05	0	0	0.0167718	0.00755553
k__Fungi;p__Ascomycota;c__Dothideomycetes;o__Pleosporales;f__Sporormiaceae;g__unidentified;s__Sporormiaceae_sp;	6.99718e-06	1.67216e-05	0	0	0.0416467	0.0125944
k__Fungi;p__Ascomycota;c__Dothideomycetes;o__Pleosporales;f__Pleosporaceae;g__Alternaria;s__Alternaria_botryospora;	6.99718e-06	1.30026e-05	0	0	0.0166207	0.00755553
k__Fungi;p__Mortierellomycota;c__Mortierellomycetes;o__Mortierellales;f__Mortierellaceae;g__Mortierella;s__Mortierella_indohii;	6.99718e-06	1.30026e-05	0	0	0.0166207	0.00755553
k__Fungi;p__Ascomycota;c__Sordariomycetes;o__Diaporthales;f__Diaporthaceae;g__Diaporthe;s__Diaporthe_phaseolorum;	5.24788e-06	1.16856e-05	0	0	0.041509	0.0125944

## Sheet: Table S9
Table S9. Clinical characteristics of patients with ICC at different TNM stages
Parameter	ICC patients with TNM I-II (n=11)	ICC patients with TNM III-V (n=12)	P values
Age (year)	58.0 (51.0-66.0)	63.5 (53.3-76.0)	0.316
BMI (kg/m2)	22.6 (19.2-25.5)	21.8 (19.4-23.6)	0.833
Gender
Female	3 (16.67%)	4 (20.59%)	1
Male	8 (83.33%)	8 (79.41%)
ALT (9-50 U/L)	25.0 (15.0-36.0)	17.0 (13.0-28.3)	0.288
AST (15-40 U/L)	34.0 (23.0-64.0)	23.5 (20.3-48.0)	0.449
Albumin (40-55 g/L)	41.5 (35.4-42.6)	39.4 (37.8-43.7)	0.651
Globulin (20-40 g/L)	25.5 (23.1-31.7)	27.7 (27-33.7)	0.235
TBIL (0-23 μmol/L)	12.2 (11.6-14.5)	13.4 (9.2-39.4)	0.976
DBIL (0-8 μmol/L)	4.2 (3.5-5.5)	4.4 (2.8-20.0)	0.976
PT (9-13 s)	11.1 (10.6-12.7)	11.3 (10.6-12.3)	0.88
Platelet (125-350 10E9/L)	149.0 (100.0-212.0)	196.0 (125.3-271.3)	0.169
CA199 (0-37 U/mL)	20.7 (9.0-141.4)	40.0 (16.7-994.0)	0.18
CEA (0-5 ng/mL)	2.1 (1.5-3.5)	3.2 (1.6-9.9)	0.346
AFP (0-8.1 ng/mL)	2.9 (1.7-5.4)	4.6 (2.6-29.1)	0.288
Dietary habit	Mixed diet	Mixed diet	-
Median (interquartile range) or n (%); Continuous variables were compared using Wilcoxon rank-sum test between both groups. Categorical variables were compared using Fisher's exact test. ICC, intrahepatic cholangiocarcinoma; BMI, body mass index; ALT, alanine aminotransferase; AST, aspartate aminotransferase; TBIL, total bilirubin; DBIL, direct bilirubin; PT, prothrombin time; AFP, alpha fetoprot…
